# Supplementary material for: Genome-wide identification and analysis of Oleosin gene family in four cotton species and its involvement in oil accumulation and germination
Source: BMC Plant Biol. 2021 Dec 4;21:569. doi: 10.1186/s12870-021-03358-y (PMC8642851; doi:10.1186/s12870-021-03358-y)
Supplement: Supplementary file 2 — Additional file 2: Table S1 The sequence properties of Oleosin genes identified in four cotton species. Table S2 The homologous Oleosin genes among four cotton species. Table S3 Duplicated Oleosin gene pairs in each cotton species. Table S4 Information of motifs in Oleosin genes. Table S5 Details for predicted miRNA targeting GhOLEOs. Table S6 The non-redundant published miRNAs used in this study. Table S7 The expression profiles (FPKM) of OLEOs in root, stem, leaf, and 0-20 ovules [53]. Table S8 Specific primers for qRT-PCR or vector constructions. [file 12870_2021_3358_MOESM2_ESM.xlsx]

## Sheet: Table S1
Table S1 The sequence properties of Oleosin genes identified in four cotton species
Gene ID	Lineages	Chromosome	Start	End	Strand	Length (bp)	CDS Length (bp)	Exon Number	Number of amino acid	Molecular Weight (kDa)	Charge	Isoelectric Point	Grand Average of Hydropathy	Most-Likely-Location
Ga02G0988	U	A02	73188421	73189581	+	1161	714	2	237	26.467	6	8.48	0.413	PlasmaMembrane
Ga05G0481	SL	A05	4269703	4270164	-	462	462	1	153	16.82	5	9.36	0.327	PlasmaMembrane
Ga05G2701	SH	A05	27265858	27266433	+	576	576	1	191	20.03	5.5	10.172	-0.123	PlasmaMembrane
Ga06G1020	SL	A06	33236898	33237350	-	453	453	1	150	16.051	4	9.394	0.229	PlasmaMembrane
Ga07G0528	SL	A07	5631993	5632911	+	919	396	2	131	13.394	4.5	10.051	0.66	PlasmaMembrane
Ga07G2582	SH	A07	96019343	96019849	-	507	507	1	168	17.877	5.5	9.678	0.117	PlasmaMembrane
Ga09G0372	SH	A09	10301334	10301798	-	465	465	1	154	16.398	3.5	9.582	0.132	PlasmaMembrane
Ga09G0615	U	A09	40895412	40895849	+	438	438	1	145	16.023	10.5	10.499	0.713	PlasmaMembrane
Ga10G1956	SH	A10	106970935	106971393	+	459	399	2	132	13.945	5.5	10.684	0.223	PlasmaMembrane
Ga11G4056	U	A11	123826803	123827309	+	507	507	1	168	18.488	8.5	9.973	0.199	PlasmaMembrane
Ga12G0131	U	A12	1089854	1090339	-	486	486	1	161	17.721	7.5	9.89	0.299	PlasmaMembrane
Ga13G1629	U	A13	102324287	102324637	-	351	351	1	116	12.299	5	10.968	0.966	PlasmaMembrane
GB_A01G1663	U	A01	80800194	80800670	+	477	477	1	158	17.069	6.5	9.684	0.698	PlasmaMembrane
GB_A05G0463	SL	A05	4527954	4528415	-	462	462	1	153	16.816	5	9.36	0.325	PlasmaMembrane
GB_A05G2580	SH	A05	27127386	27127913	+	528	528	1	175	18.307	5.5	10.344	0.034	PlasmaMembrane
GB_A06G1019	SL	A06	30155908	30156360	-	453	453	1	150	16.069	4	9.394	0.211	PlasmaMembrane
GB_A07G0497	SL	A07	5455704	5456622	+	919	396	2	131	13.394	4.5	10.051	0.66	PlasmaMembrane
GB_A07G2600	SH	A07	93659414	93659920	-	507	507	1	168	17.907	5.5	9.678	0.102	PlasmaMembrane
GB_A09G0362	SH	A09	9220716	9221180	-	465	465	1	154	16.398	3.5	9.582	0.132	PlasmaMembrane
GB_A09G0715	U	A09	38601571	38601825	+	255	255	1	84	9.357	6.5	10.216	0.502	PlasmaMembrane
GB_A10G1058	SH	A10	20804715	20805179	-	465	465	1	154	16.121	6.5	10.619	0.234	PlasmaMembrane
GB_A11G0070	U	A11	722598	723104	-	507	507	1	168	18.536	8.5	9.973	0.191	PlasmaMembrane
GB_A12G2952	U	A12	100514896	100515381	+	486	486	1	161	17.702	7	9.676	0.307	PlasmaMembrane
GB_A13G1634	U	A13	93062395	93062745	-	351	351	1	116	12.329	5	10.968	0.945	PlasmaMembrane
GB_D01G1766	U	D01	44625927	44626403	-	477	477	1	158	17.093	6.5	9.659	0.639	PlasmaMembrane
GB_D05G0462	SL	D05	3905559	3905975	-	417	417	1	138	15.064	4.5	9.615	0.426	PlasmaMembrane
GB_D05G2581	SH	D05	23922183	23922782	+	600	576	2	191	19.923	7	10.582	-0.138	PlasmaMembrane
GB_D06G1037	SL	D06	18766368	18766820	-	453	453	1	150	16.039	4	9.394	0.194	PlasmaMembrane
GB_D07G0504	SL	D07	5167292	5168130	+	839	396	2	131	13.368	5	10.232	0.646	PlasmaMembrane
GB_D07G2581	SH	D07	55569987	55570493	-	507	507	1	168	17.877	5.5	9.678	0.117	PlasmaMembrane
GB_D09G0330	SH	D09	10527564	10528025	-	462	462	1	153	16.249	3.5	9.582	0.166	PlasmaMembrane
GB_D09G0580	U	D09	24517315	24517752	-	438	438	1	145	15.954	9.5	10.499	0.743	PlasmaMembrane
GB_D10G0926	SH	D10	10845914	10846399	+	486	486	1	161	16.803	6.5	10.616	0.194	PlasmaMembrane
GB_D11G0069	U	D11	618132	618638	-	507	507	1	168	18.43	8.5	9.758	0.218	PlasmaMembrane
GB_D12G2960	U	D12	59740329	59740814	+	486	486	1	161	17.734	7	9.676	0.33	PlasmaMembrane
GB_D13G1559	U	D13	44065636	44065986	-	351	351	1	116	12.389	5	11.303	0.968	PlasmaMembrane
GH_A01G1592	U	A01	83122133	83122609	+	477	477	1	158	17.069	6.5	9.684	0.698	PlasmaMembrane
GH_A05G0457	SL	A05	4266971	4267432	-	462	462	1	153	16.816	5	9.36	0.325	PlasmaMembrane
GH_A05G2548	SH	A05	26706765	26707316	+	552	528	2	175	18.291	5.5	10.344	0.049	PlasmaMembrane
GH_A06G0983	SL	A06	31040444	31040896	-	453	453	1	150	16.069	4	9.394	0.211	PlasmaMembrane
GH_A07G0501	SL	A07	5338345	5339265	+	921	396	2	131	13.394	4.5	10.051	0.66	PlasmaMembrane
GH_A07G2518	SH	A07	95248502	95249008	-	507	507	1	168	17.907	5.5	9.678	0.102	PlasmaMembrane
GH_A09G0334	SH	A09	9115863	9116327	-	465	465	1	154	16.398	3.5	9.582	0.132	PlasmaMembrane
GH_A09G0638	U	A09	41929645	41930082	+	438	438	1	145	16.101	10.5	10.678	0.708	PlasmaMembrane
GH_A10G1018	SH	A10	20575309	20575767	-	459	459	1	152	15.85	6.5	10.623	0.289	PlasmaMembrane
GH_A11G0066	U	A11	621087	621593	-	507	507	1	168	18.488	8.5	9.973	0.199	PlasmaMembrane
GH_A12G2851	U	A12	106440242	106440727	+	486	486	1	161	17.76	6	9.412	0.274	PlasmaMembrane
GH_A13G1525	U	A13	91141124	91141474	-	351	351	1	116	12.329	5	10.968	0.945	PlasmaMembrane
GH_D01G1686	U	D01	45444688	45445164	-	477	477	1	158	17.033	6.5	9.659	0.616	PlasmaMembrane
GH_D05G0460	SL	D05	3661765	3662214	-	450	450	1	149	16.264	5.5	9.79	0.322	PlasmaMembrane
GH_D05G2569	SH	D05	23701534	23702085	+	552	552	1	183	19.066	5	10.342	-0.089	PlasmaMembrane
GH_D06G0992	SL	D06	19255193	19255645	-	453	453	1	150	16.039	4	9.394	0.194	PlasmaMembrane
GH_D07G0260	SL	D07	2526061	2526426	-	366	366	1	121	12.949	7	11.069	0.411	PlasmaMembrane
GH_D07G0505	SL	D07	5047124	5047963	+	840	396	2	131	13.368	5	10.232	0.646	PlasmaMembrane
GH_D07G2461	SH	D07	56943022	56943528	-	507	507	1	168	17.877	5.5	9.678	0.117	PlasmaMembrane
GH_D09G0341	SH	D09	8740801	8741262	-	462	462	1	153	16.249	3.5	9.582	0.166	PlasmaMembrane
GH_D09G0564	U	D09	23126343	23126780	-	438	438	1	145	15.954	9.5	10.499	0.743	PlasmaMembrane
GH_D10G0941	SH	D10	10635850	10636335	+	486	486	1	161	16.858	5	9.962	0.157	PlasmaMembrane
GH_D11G0071	U	D11	642908	643414	-	507	507	1	168	18.43	8.5	9.758	0.218	PlasmaMembrane
GH_D12G2877	U	D12	60667758	60668243	+	486	486	1	161	17.686	7	9.676	0.339	PlasmaMembrane
GH_D13G1470	U	D13	47106999	47107349	-	351	351	1	116	12.403	5	11.303	0.969	PlasmaMembrane
Gorai.001G024800	SL	D01	2348653	2349018	-	366	366	1	121	12.997	6	10.692	0.392	PlasmaMembrane
Gorai.001G051400	SL	D01	4878502	4879775	+	1274	396	2	131	13.368	5	10.232	0.646	PlasmaMembrane
Gorai.001G264500	SH	D01	54073061	54073583	-	523	507	1	168	17.877	5.5	9.678	0.117	PlasmaMembrane
Gorai.002G174000	U	D02	44456240	44457406	-	1167	714	2	237	26.548	7	8.724	0.36	PlasmaMembrane
Gorai.006G033000	SH	D06	8560099	8561374	-	1276	462	1	153	16.249	3.5	9.582	0.166	PlasmaMembrane
Gorai.006G063600	U	D06	23493106	23493938	+	833	438	1	145	15.954	9.5	10.499	0.743	PlasmaMembrane
Gorai.007G007900	U	D07	631292	631801	-	510	510	1	169	18.574	8.5	9.689	0.172	PlasmaMembrane
Gorai.008G285100	U	D08	56076531	56077493	+	963	486	1	161	17.704	7	9.676	0.345	PlasmaMembrane
Gorai.009G047800	SL	D09	3465759	3466553	-	795	450	1	149	16.248	5.5	9.79	0.286	PlasmaMembrane
Gorai.009G267600	SH	D09	22272194	22273418	+	1225	600	1	199	20.712	7	10.529	-0.202	PlasmaMembrane
Gorai.010G103700	SL	D10	18861680	18862359	-	680	453	1	150	16.069	4	9.394	0.177	PlasmaMembrane
Gorai.011G094900	SH	D11	10305112	10305853	+	742	486	1	161	16.849	6.5	10.454	0.153	PlasmaMembrane
Gorai.013G149000	U	D13	40837795	40838370	-	576	351	1	116	12.417	5	11.303	0.989	PlasmaMembrane
Ga_A.Genes
average	-	-	-	-	-	-	-		158.833	17.1261	5.91667	9.89425	0.34625
minimum									116	12.299	3.5	8.48	-0.123
maximum									237	26.467	10.5	10.968	0.966
GB_A.Genes (except GB_A09G0715)
average	-	-	-	-	-	-	-		153.455	16.4225	5.59091	9.939	0.349
minimum									116	12.329	3.5	9.36	0.034
maximum									175	18.536	8.5	10.968	0.945
GH_A.Genes
average	-	-	-	-	-	-	-		152.583	16.3727	5.91667	9.97892	0.382667
minimum									116	12.329	3.5	9.36	0.049
maximum									175	18.488	10.5	10.968	0.945
Gorai_D.Genes
average	-	-	-	-	-	-	-		158.462	17.0435	6.15385	10.0186	0.334154
minimum									116	12.417	3.5	8.724	-0.202
maximum									237	26.548	9.5	11.303	0.989
GB_D.Genes
average	-	-	-	-	-	-	-		153.333	16.4103	6.04167	10.0495	0.37525
minimum									116	12.389	3.5	9.394	-0.138
maximum									191	19.923	9.5	11.303	0.968
GH_D.Genes
average	-	-	-	-	-	-	-		151.077	16.1674	5.92308	10.0726	0.369923
minimum									116	12.403	3.5	9.394	-0.089
maximum									183	19.066	9.5	11.303	0.969

## Sheet: Table S2
Table S2 The homologous Oleosin genes among four cotton species.
Gh_Oleosins (Oleosins in G. hirsutum)	Homologous Gh_Oleosins in G. arboretum	Homologous Gh_Oleosins in G. raimondii	Homologous Gh_Oleosins in G. barbadense	Common homologous Gh_Oleosins in all the other cotton species
GH_A01G1592	GH_A05G0457	GH_A01G1592	GH_A01G1592	GH_A05G0457
GH_A05G0457	GH_A05G2548	GH_A05G0457	GH_A05G0457	GH_A05G2548
GH_A05G2548	GH_A06G0983	GH_A05G2548	GH_A05G2548	GH_A06G0983
GH_A06G0983	GH_A07G0501	GH_A06G0983	GH_A06G0983	GH_A07G0501
GH_A07G0501	GH_A07G2518	GH_A07G0501	GH_A07G0501	GH_A07G2518
GH_A07G2518	GH_A09G0334	GH_A07G2518	GH_A07G2518	GH_A09G0334
GH_A09G0334	GH_A09G0638	GH_A09G0334	GH_A09G0334	GH_A10G1018
GH_A09G0638	GH_A10G1018	GH_A10G1018	GH_A09G0638	GH_A11G0066
GH_A10G1018	GH_A11G0066	GH_A11G0066	GH_A10G1018	GH_A12G2851
GH_A11G0066	GH_A12G2851	GH_A12G2851	GH_A11G0066	GH_A13G1525
GH_A12G2851	GH_A13G1525	GH_A13G1525	GH_A12G2851	GH_D01G1686
GH_A13G1525	GH_D01G1686	GH_D01G1686	GH_A13G1525	GH_D05G0460
GH_D01G1686	GH_D05G0460	GH_D05G0460	GH_D01G1686	GH_D05G2569
GH_D05G0460	GH_D05G2569	GH_D05G2569	GH_D05G0460	GH_D06G0992
GH_D05G2569	GH_D06G0992	GH_D06G0992	GH_D05G2569	GH_D07G0260
GH_D06G0992	GH_D07G0260	GH_D07G0260	GH_D06G0992	GH_D07G0505
GH_D07G0260	GH_D07G0505	GH_D07G0505	GH_D07G0260	GH_D07G2461
GH_D07G0505	GH_D07G2461	GH_D07G2461	GH_D07G0505	GH_D09G0341
GH_D07G2461	GH_D09G0341	GH_D09G0341	GH_D07G2461	GH_D10G0941
GH_D09G0341	GH_D10G0941	GH_D09G0564	GH_D09G0341	GH_D11G0071
GH_D09G0564	GH_D11G0071	GH_D10G0941	GH_D09G0564	GH_D12G2877
GH_D10G0941	GH_D12G2877	GH_D11G0071	GH_D10G0941	GH_D13G1470
GH_D11G0071	GH_D13G1470	GH_D12G2877	GH_D11G0071
GH_D12G2877		GH_D13G1470	GH_D12G2877
GH_D13G1470			GH_D13G1470

## Sheet: Table S3
Table S3 Duplicated Oleosin gene pairs in each cotton species.
	Gene ID/Name	replication
G. hirsutum	GH_A01G1592	WGD or Segmental
	GH_A05G0457	WGD or Segmental
	GH_A05G2548	WGD or Segmental
	GH_A06G0983	WGD or Segmental
	GH_A07G0501	WGD or Segmental
	GH_A07G2518	WGD or Segmental
	GH_A09G0334	WGD or Segmental
	GH_A09G0638	WGD or Segmental
	GH_A10G1018	WGD or Segmental
	GH_A11G0066	WGD or Segmental
	GH_A12G2851	WGD or Segmental
	GH_A13G1525	WGD or Segmental
	GH_D01G1686	WGD or Segmental
	GH_D05G0460	WGD or Segmental
	GH_D05G2569	WGD or Segmental
	GH_D06G0992	WGD or Segmental
	GH_D07G0260	WGD or Segmental
	GH_D07G0505	WGD or Segmental
	GH_D07G2461	WGD or Segmental
	GH_D09G0341	WGD or Segmental
	GH_D09G0564	WGD or Segmental
	GH_D10G0941	WGD or Segmental
	GH_D11G0071	WGD or Segmental
	GH_D12G2877	WGD or Segmental
	GH_D13G1470	WGD or Segmental
G. barbadense	GB_A01G1663	WGD or Segmental
	GB_A05G0463	WGD or Segmental
	GB_A05G2580	WGD or Segmental
	GB_A06G1019	WGD or Segmental
	GB_A07G0497	WGD or Segmental
	GB_A07G2600	WGD or Segmental
	GB_A09G0362	WGD or Segmental
	GB_A09G0715	WGD or Segmental
	GB_A10G1058	WGD or Segmental
	GB_A11G0070	WGD or Segmental
	GB_A12G2952	WGD or Segmental
	GB_A13G1634	WGD or Segmental
	GB_D01G1766	WGD or Segmental
	GB_D05G0462	WGD or Segmental
	GB_D05G2581	WGD or Segmental
	GB_D06G1037	WGD or Segmental
	GB_D07G0504	WGD or Segmental
	GB_D07G2581	WGD or Segmental
	GB_D09G0330	WGD or Segmental
	GB_D09G0580	WGD or Segmental
	GB_D10G0926	WGD or Segmental
	GB_D11G0069	WGD or Segmental
	GB_D12G2960	WGD or Segmental
	GB_D13G1559	WGD or Segmental
G. arboretum	Ga02G0988	WGD or Segmental
	Ga05G0481	WGD or Segmental
	Ga06G1020	WGD or Segmental
	Ga07G2582	WGD or Segmental
	Ga09G0372	WGD or Segmental
	Ga09G0615	WGD or Segmental
	Ga10G1956	WGD or Segmental
	Ga11G4056	WGD or Segmental
	Ga12G0131	WGD or Segmental
	Ga12G0131	WGD or Segmental
	Ga05G2701	Dispersed
	Ga07G0528	Dispersed
	Ga13G1629	Dispersed
G. raimondii	Gorai.001G024800	WGD or Segmental
	Gorai.001G264500	WGD or Segmental
	Gorai.002G174000	WGD or Segmental
	Gorai.006G033000	WGD or Segmental
	Gorai.006G063600	WGD or Segmental
	Gorai.007G007900	WGD or Segmental
	Gorai.008G285100	WGD or Segmental
	Gorai.009G047800	WGD or Segmental
	Gorai.010G103700	WGD or Segmental
	Gorai.010G103700	WGD or Segmental
	Gorai.001G051400	Dispersed
	Gorai.009G267600	Dispersed
	Gorai.011G094900	Dispersed
	Gorai.013G149000	Dispersed

## Sheet: Table S4
Table S4 Informations of motifs in Oleosin genes.
Motif ID	Motif	Width
Motif 1	LILAGLTLTGTVIGLIIATPLFVIFSPVLVPAGIAJFLAVAGFLSSGGFG	50
Motif 2	WIYRYFRGMHPPGSD	15
Motif 3	DYARQRIYDTASHVKDKAMEY	21
Motif 4	PTNDQNQPMLQKIYASGPSSRQLLKFLTA	29
Motif 5	GGYLQSKVKDAAPGA	15
Motif 6	MAERNLSQQRP	11
Motif 7	SLNYGLKRMIRANAGAGVGKGQAKRGMWD	29
Motif 8	PSTTQVLGVLTLLPV	15
Motif 9	VTALTSLS	8
Motif 10	QLVPGRYLQQTIQEK	15
Motif 11	VHLAAKAATALAAPL	15
Motif 12	AKRRVQDM	8
Motif 13	HYVKHKFWRLHKGNDLEVE	19
Motif 14	MAERRN	6
Motif 15	QFIESIPDNEALFIVIREIHRRGFDGYAYMPRPSLPTIGTHQILSQTNS	49
Motif 16	VHPQYR	6
Motif 17	VLSVVGFC	8
Motif 18	VAVAAGST	8
Motif 19	PTGPNN	6
Motif 20	LDPVKW	6
Motif 21	QSKVRDVAPGA	11
Motif 22	LPIGGT	6
Motif 23	EGGKSKTQEGGKSKTQEGGNK	21
Motif 24	GVKMIA	6

## Sheet: Table S5
Table S5 Details for predicted miRNA targeting GhOLEOs.
miRNA Accession	Target Accession	Lineages	Expectation	miRNA_aligned_fragment	Target_aligned_fragment	Inhibition
P177	GH_A05G2548	SH	4	AGAUAAUUUUUAAAGUAGGUA	GACAUGAAGAAUUUCUUCCAU	Cleavage
ghr-miR479	GH_A05G2548	SH	4.5	CUACUCGGCUUGGUUAUAGUGC	AUUGCGCCGAACUGAUGACAUG	Cleavage
P90	GH_A07G2518	SH	4	CGUUCUCUCUUUGAUCUAAGUC	GGGACGGAGCAGCUAGAUUUAG	Cleavage
P137	GH_A07G2518	SH	4.5	CGUUCUCUCUUUGAUCUAAGU	GGGACGGAGCAGCUAGAUUUA	Cleavage
ghr_50	GH_A07G2518	SH	4.5	CGUUCUCUCUUUGAUCUAAGUU	GGGACGGAGCAGCUAGAUUUAG	Cleavage
ghr-miR7507	GH_A10G1018	SH	4.5	GGGUUAACGGAUGAAGUGAUGGAA	CGCCAUUCCCCUCUUCAUUAUCUU	Cleavage
P177	GH_D05G2569	SH	4	AGAUAAUUUUUAAAGUAGGUA	GACAUGAAGAAUUUCUUCCAU	Cleavage
ghr-miR_n27	GH_D05G2569	SH	4.5	UUUGUAACGGACUAAAAGUGU	CCACUUUUCCUGAUUUUCAGC	Cleavage
P90	GH_D07G2461	SH	4	CGUUCUCUCUUUGAUCUAAGUC	GGGACGGAGCAGCUAGAUUUAG	Cleavage
P137	GH_D07G2461	SH	4.5	CGUUCUCUCUUUGAUCUAAGU	GGGACGGAGCAGCUAGAUUUA	Cleavage
ghr_50	GH_D07G2461	SH	4.5	CGUUCUCUCUUUGAUCUAAGUU	GGGACGGAGCAGCUAGAUUUAG	Cleavage
ghr-miR8672b	GH_A05G0457	SL	4	CCGCAGUGACAAAGUAUGUUAAGA	UAUGGUGUUGUUUAGUACAGUUCU	Translation
ghr-miR418	GH_A05G0457	SL	4.5	CAGUUAAGGUAGUAGUGGA	GUCAGUUCCAUCAUCUCGG	Cleavage
ghr-miR_n51	GH_A05G0457	SL	4.5	CCGCAGUGACAAAAUAUGUUAGGA	UAUGGUGUUGUUUAGUACAGUUCU	Translation
ghr-miR418	GH_D05G0460	SL	4.5	CAGUUAAGGUAGUAGUGGA	GUCAGUUCCAUCAUCUCGG	Cleavage
ghr-miR159b	GH_D06G0992	SL	4.5	CCUCGAGGGAAGUCAGGUUA	AUGGUUAUCUUCAGUCCGGU	Cleavage
ghr-miR_N7	GH_D06G0992	SL	4.5	CCCACUCUACGGCCCUAGUUG	GUGUGGGGUGGCGGCAUUAAC	Translation
P17	GH_D07G0260	SL	3.5	UACGAGUUACAAGUAAAAGAGCAU	GGGGGCAAUGUUUCUUUUCUUGUC	Translation
novel_miR_1	GH_D07G0260	SL	4	AUACAAGAAAAUGAACAGUU	AAUGUUUCUUUUCUUGUCAG	Cleavage
ghr-miR3627b	GH_D07G0260	SL	4.5	UCACGGUAGAGAGGACGCUGUU	CUAGCCAUCUUGCUUGUCACAA	Translation
ghr-miR8672g	GH_A01G1592	U	4	UCAAAGUAUGUUAGGAAAGAGUA	UCCUACAAAUAAUCCUAUCUCAU	Cleavage
ghr-miR482d.2	GH_A01G1592	U	4.5	ACAGAAUGGGGGAGUGGGUAG	CUUCUCGCUUUCUUAUUCAUC	Cleavage
ghr-miR8672h	GH_A01G1592	U	4.5	GACAAAGUAUGUUAGGAAAGGGUA	UUCCUACAAAUAAUCCUAUCUCAU	Cleavage
ghr-n41	GH_A11G0066	U	4	UUACGUAGUAUGGCGACUAGCAG	UUUUUUUCAUGCCGGUGAUCGUC	Cleavage
ghr-miR168.1	GH_A11G0066	U	4.5	UAGUCAAGGGCUGGACGUGGU	UUUGGUUCCCGAUAUGCACUC	Cleavage
ghr-miR825	GH_A11G0066	U	4.5	GAAGAAGUUCGACCAAGAAGU	CGUCUUCGGGCUCGUUUUUUU	Cleavage
ghr-miR_n34	GH_A11G0066	U	4.5	UUUUGAGAGAGGGCUGAAGAA	CACCCACUUUCUCGGCUUCUU	Cleavage
ghr-miR482d.2	GH_D01G1686	U	4.5	ACAGAAUGGGGGAGUGGGUAG	CUUCUCGCUUUCUUAUUCAUC	Cleavage
ghr-miR8672g	GH_D01G1686	U	4.5	UCAAAGUAUGUUAGGAAAGAGUA	CCCUACAAAAAAUCCUAUCUCAU	Cleavage
ghr-n41	GH_D11G0071	U	3.5	UUACGUAGUAUGGCGACUAGCAG	UUUGUUUCAUGCCGGUGAUCGUC	Cleavage
ghr-miR168.1	GH_D11G0071	U	4	UAGUCAAGGGCUGGACGUGGU	UUUGGUUCCCGAUAUGCACCU	Cleavage
novel_miR_19	GH_D12G2877	U	3	GGUGGGUAGAGGUGAAAGAGU	CCCGCCGUCUCCACUUUCUUA	Cleavage
ghr-miR160a	GH_D12G2877	U	4.5	GUACGUACCGAGGAGUAUGCG	CCUGUAUGGUUCCCUAUAGGC	Cleavage

## Sheet: Table S6
Table S6 The non-redundant published miRNAs used in this study.
miRNA accession	Original accession	Mature sequence	Reference
ghr-Novel1	A05%29222172..29222251%+%star	UAGUACAGUCAAAUCAGUCUUGCC	Chen et al., 2020
ghr-Novel2	D02%5269718..5269797%-%star	UCGUGUUACUCCGUCCAAACA	Chen et al., 2020
ghr-Novel3	D02%618255..618310%-%star	AUGUCAUCCAUAUCCCUUUUCAAU	Chen et al., 2020
ghr-Novel4	D05%42208277..42208360%+%mature	CAAUAAAGAACGAAGCCUUA	Chen et al., 2020
ghr-Novel5	D08%13025587..13025651%+%mature	CAUGUGGAGGGGUAAAGCCUGG	Chen et al., 2020
ghr-Novel6	D09%42272812..42272890%-%mature	AUAACUUGGAUCAUUGUAACGCCU	Chen et al., 2020
ghr-Novel7	ghr-novel-miR488	AAAGACGAAGAAAUAACCUGCU	Chen et al., 2020
ghr-Novel8	scaffold2439_A09%76216..76299%+%star	UUGUGAUAUUAUUGAAGAACA	Chen et al., 2020
ghr_10	ghr_10	GAGGAUUCGAGAUAUUGUGCCCU	Dong et al. 2018
ghr_11	ghr_11	AUGCACUGCCUCUUCCCUGGC	Dong et al. 2018
ghr_12	ghr_12	UAGCCAAGGAUGACUUGCCG	Dong et al. 2018
ghr_13	ghr_13	GGAAUGCGUGGGACAGAUGUCUUC	Dong et al. 2018
ghr_14	ghr_14	UUGGCAUUCUGUCCACCUCG	Dong et al. 2018
ghr_15	ghr_15	GAUUGAGGAUGAGAUAUGUGGAAU	Dong et al. 2018
ghr_18	ghr_18	GCUCAAGAAAGCUGUGGGAAA	Dong et al. 2018
ghr_19	ghr_19	UUGCCGAUUCCACCCAUGCCUA	Dong et al. 2018
ghr_23	ghr_23	AUUCGGUAAACUCCGGUAAUGCCU	Dong et al. 2018
ghr_25	ghr_25	UGAAAUGGAUUCUACGGUAUC	Dong et al. 2018
ghr_27	ghr_27	AAUUUCUUUCUUACUUGGGAC	Dong et al. 2018
ghr_3	ghr_3	AAUAGAAUCGGCUCAAUC	Dong et al. 2018
ghr_4	ghr_4	UUGCUGGAGAUGUAGUGUGGAGAUA	Dong et al. 2018
ghr_47	ghr_47	UUUAGAAAUCGUUCCUUCCUU	Dong et al. 2018
ghr_49	ghr_49	AUGAAUCUAGUUUCUCUCUUGC	Dong et al. 2018
ghr_5	ghr_5	CGCCAAAGGAGAGUUGCCCUU	Dong et al. 2018
ghr_50	ghr_50	UUGAAUCUAGUUUCUCUCUUGC	Dong et al. 2018
ghr_51	ghr_51	ACAGCUUUAGAAAUCACUCCU	Dong et al. 2018
ghr_53	ghr_53	AAAUUUUUCAUCUUCACUCGU	Dong et al. 2018
ghr_8	ghr_8	UAUGGAACUGUCAAGAUCUGCCU	Dong et al. 2018
ghr-GhmiRn12	GhmiRn12	AAGCUUGUGGACUAGUUUUAACAA	Wang et al. 2012
ghr-GhmiRn6	GhmiRn6	AUUGUUGCCAAUACAGGAGAACGU	Wang et al. 2012
ghr-miR_N10	ghr-miR_N10	CUCGGUUGUACAGCGGAGCGG	Yang et al. 2013
ghr-miR_N11	ghr-miR_N11	AGGAUGUGGAAAGGUUAUCAAUG	Yang et al. 2013
ghr-miR_N12	ghr-miR_N12	UAACUGAAGAGUUUGAUCAUGG	Yang et al. 2013
ghr-miR_N13	ghr-miR_N13	AAGAGAGAAAGAGAGGCCUGGA	Yang et al. 2013
ghr-miR_N14	ghr-miR_N14	CCGGAAUAGGGUAUGAGGCAUU	Yang et al. 2013
ghr-miR_N15	ghr-miR_N15	UGCGUGCUAGACUGAAUUCGGGU	Yang et al. 2013
ghr-miR_N16	ghr-miR_N16	UAGAGAUUGCAUUUCCUCUUC	Yang et al. 2013
ghr-miR_N17	ghr-miR_N17	AAGGCAAAGGAAGAAAAAGAGUGA	Yang et al. 2013
ghr-miR_N18	ghr-miR_N18	CUUUGGAGGGGAGAUUAGAGC	Yang et al. 2013
ghr-miR_N1a	ghr-miR_N1a	UGGACCCAGAAGUAUGCCAUG	Yang et al. 2013
ghr-miR_N20	ghr-miR_N20	AACCAAUGACUAUUCAUGAUUCC	Yang et al. 2013
ghr-miR_N21	ghr-miR_N21	AGUGAAUUAAGAACAAACUUU	Yang et al. 2013
ghr-miR_N22	ghr-miR_N22	GAAGUGGAAGUGGAAGUGGAAGU	Yang et al. 2013
ghr-miR_N23	ghr-miR_N23	UUCAGAGACCAUCCCUUCCUU	Yang et al. 2013
ghr-miR_N2a	ghr-miR_N2a	UCUUCAAAGUAGUAGAUCAUU	Yang et al. 2013
ghr-miR_N3	ghr-miR_N3	UCUUGUACUGCAUCAUAACUU	Yang et al. 2013
ghr-miR_N4	ghr-miR_N4	UCCCUUUGGAUGUCUUCUUGC	Yang et al. 2013
ghr-miR_N5	ghr-miR_N5	UUCGAUUCGGCUUGGAUGAAAC	Yang et al. 2013
ghr-miR_N6	ghr-miR_N6	UGGACUGAGAUUUGAGGGUAU	Yang et al. 2013
ghr-miR_N7	ghr-miR_N7	GUUGAUCCCGGCAUCUCACCC	Yang et al. 2013
ghr-miR_N8	ghr-miR_N8	GUAGUUGAACGACGUUUAUCUA	Yang et al. 2013
ghr-miR_n11	ghr-miR11	UUUGUACUUUAGAUGUCUCUC	Zhao et al., 2019
ghr-miR_n13	ghr-miR13	UCGGACCAGGCUUCAUUCCU	Zhao et al., 2019
ghr-miR_n15	ghr-miR15	CGCUAUCUAUCCUGAGUUUCA	Zhao et al., 2019
ghr-miR_n16	ghr-miR16	GGAAUGUUGUCUGGCUCGAGG	Zhao et al., 2019
ghr-miR_n17	ghr-miR17	UUCCCAAAACCUCCAAUUCCAA	Zhao et al., 2019
ghr-miR_n18	ghr-miR18	CUCAAGAAAGCUGUGGGAGA	Zhao et al., 2019
ghr-miR_n21	ghr-miR21	UUUCUUUAGAGUGUUAUUGUG	Zhao et al., 2019
ghr-miR_n23	ghr-miR23	AUCGAACUGAGUCGGAUAUAGAUG	Zhao et al., 2019
ghr-miR_n25	ghr-miR25	ACUCUCUUCCAAAGGCUUUGAG	Zhao et al., 2019
ghr-miR_n26	ghr-miR26	AUUUCUUAGUAAGUUAUCACGAGU	Zhao et al., 2019
ghr-miR_n27	ghr-miR27	UGUGAAAAUCAGGCAAUGUUU	Zhao et al., 2019
ghr-miR_n28	ghr-miR28	AAGAAACAAGAGAAUGGUCUGC	Zhao et al., 2019
ghr-miR_n3	ghr-miR3	UCGGACCAGGCUUCAUUCCCA	Zhao et al., 2019
ghr-miR_n30	ghr-miR30	UUGUGAUGUUUGUGAGGAACA	Zhao et al., 2019
ghr-miR_n31	ghr-miR31	CAUGUGCCUUGGCUCUCCAUC	Zhao et al., 2019
ghr-miR_n33	ghr-miR33	UCUGUCGCAGGGGAGAUGGCUG	Zhao et al., 2019
ghr-miR_n34	ghr-miR34	AAGAAGUCGGGAGAGAGUUUU	Zhao et al., 2019
ghr-miR_n36	ghr-miR36	UUUUUCCAUGUCACAAAGAUGC	Zhao et al., 2019
ghr-miR_n37	ghr-miR37	ACUCUCUUCCAAAGGCUUCAAG	Zhao et al., 2019
ghr-miR_n38	ghr-miR38	ACCGGUUUAACUGUUAACAUUGUU	Zhao et al., 2019
ghr-miR_n4	ghr-miR4	UAUUGGCCUGGUUCACUCAGA	Zhao et al., 2019
ghr-miR_n40	ghr-miR40	AAAGUACAUGUAGAUUGUCUCGUG	Zhao et al., 2019
ghr-miR_n41	ghr-miR41	ACGUGGAUUGUCGUGUGAAUGACA	Zhao et al., 2019
ghr-miR_n42	ghr-miR42	GAUGAUCUCGCAUUGGUACAUGUA	Zhao et al., 2019
ghr-miR_n43	ghr-miR43	AUCAUGCUAUCCCUUUGGAUU	Zhao et al., 2019
ghr-miR_n44	ghr-miR44	UAAUCUGCAUCCUGAGGUUUG	Zhao et al., 2019
ghr-miR_n45	ghr-miR45	UGGGUGCCCAAAGAAGACGGU	Zhao et al., 2019
ghr-miR_n46	ghr-miR46	UUCACAUGUUGAAUUACUUGGC	Zhao et al., 2019
ghr-miR_n47	ghr-miR47	UGUCACGUUAGUAUUUUAUGU	Zhao et al., 2019
ghr-miR_n48	ghr-miR48	GUAGCAUCAUCAAGAUUCACA	Zhao et al., 2019
ghr-miR_n49	ghr-miR49	UUGAAAAGAAUCCUUCAAACGU	Zhao et al., 2019
ghr-miR_n50	ghr-miR50	UUUUAGAUUUGGGCUGCCAUG	Zhao et al., 2019
ghr-miR_n51	ghr-miR51	AGGAUUGUAUAAAACAGUGACGCC	Zhao et al., 2019
ghr-miR_n52	ghr-miR52	AAGAUCUGUUACCUCUCAAAUGAC	Zhao et al., 2019
ghr-miR_n53	ghr-miR53	UGUACUUGCUUGGACUCUUG	Zhao et al., 2019
ghr-miR_n54	ghr-miR54	UUGUUAAAGUAGAAAUAUAAG	Zhao et al., 2019
ghr-miR_n55	ghr-miR55	UUGGACUGAAGGGAGCUCCU	Zhao et al., 2019
ghr-miR_n56	ghr-miR56	AUAGGAAUGACGUGGAAUCACAGU	Zhao et al., 2019
ghr-miR_n57	ghr-miR57	AAAUCGGUCUAGUUCCUUAAAUCU	Zhao et al., 2019
ghr-miR_n58	ghr-miR58	AGUCAGUCAUGUUAUCAUUUUGUU	Zhao et al., 2019
ghr-miR_n59	ghr-miR59	CAGCUUGAGAGCGUGACAAUU	Zhao et al., 2019
ghr-miR_n60	ghr-miR60	UGAAAACGCACCCUGUAGGACGUG	Zhao et al., 2019
ghr-miR_n61	ghr-miR61	UUCUUCGAAUUGGUUGCUGGU	Zhao et al., 2019
ghr-miR_n62	ghr-miR62	AAUAUCUCACGUGGGUUAGCUGAU	Zhao et al., 2019
ghr-miR_n63	ghr-miR63	ACGUCUGUUUGAGUUUUAUAAAGC	Zhao et al., 2019
ghr-miR_n65	ghr-miR65	AAUGUGUUCUUUGAUCUAACGUAC	Zhao et al., 2019
ghr-miR_n66	ghr-miR66	AUCAACGUCGUGAUUAAUUAUCUU	Zhao et al., 2019
ghr-miR_n67	ghr-miR67	UUGCAGUCGCAGAACUCCGUA	Zhao et al., 2019
ghr-miR_n68	ghr-miR68	CGCUAUCUAUCCUGAGUU	Zhao et al., 2019
ghr-miR_n70	ghr-miR70	UUAAAUGCGACUGCACUAAGC	Zhao et al., 2019
ghr-miR_n71	ghr-miR71	UUCAGAGACCAUCCCUUGCUU	Zhao et al., 2019
ghr-miR_n72	ghr-miR72	ACUCUCCCUCAAGGGCUUCCCC	Zhao et al., 2019
ghr-miR_n73	ghr-miR73	AAACAAGGUCUGUGGAGAGUUGUC	Zhao et al., 2019
ghr-miR_n74	ghr-miR74	AUAGGUCGAUUUUAGAGAGAGUGU	Zhao et al., 2019
ghr-miR_n75	ghr-miR75	UCGGACCAGGCUUCAUUCCCCU	Zhao et al., 2019
ghr-miR_n76	ghr-miR76	AAUAAUUGAAAAGAGAUCAUGAAU	Zhao et al., 2019
ghr-miR_n77	ghr-miR77	UGAUAGCCAGGUGAACUCUAU	Zhao et al., 2019
ghr-miR_n78	ghr-miR78	AAGUGGUACCAUGGUUGUAGGUAA	Zhao et al., 2019
ghr-miR_n80	ghr-miR80	AUUUUGUCGAGGGUUGGAACUG	Zhao et al., 2019
ghr-miR_n81	ghr-miR81	AGAACGACUCUCGGCAAU	Zhao et al., 2019
ghr-miR_n82	ghr-miR82	UUUUUCCAUGUCACAAAGAUGU	Zhao et al., 2019
ghr-miR_n83	ghr-miR83	AUUACCGAUCGACACUGAACAGGU	Zhao et al., 2019
ghr-n10	ghr-n10	AAGCUACAAGUAGGAACUUUCAUA	Xie et al. 2015
ghr-n12	ghr-n12	AAUCUCACCGCUACAGUAUCCAAU	Xie et al. 2015
ghr-n16	ghr-n16	ACCCAAUGCGUUAGGGCACAACAU	Xie et al. 2015
ghr-n17	ghr-n17	ACGGAAAAUUGAGUACUUCACUUU	Xie et al. 2015
ghr-n18	ghr-n18	ACGGAUAUGGGUUAGGGGUGUUAC	Xie et al. 2015
ghr-n19	ghr-n19	ACGGUAAGCUGACGUGGCAUGUUA	Xie et al. 2015
ghr-n20	ghr-n20	ACGGUAGCAGUAACAGUAACAGUA	Xie et al. 2015
ghr-n21	ghr-n21	ACUCUUGGACUGAAUAUUGACAUA	Xie et al. 2015
ghr-n25	ghr-n25	AGUUAUGAUCGUUUUAGUGAAGAC	Xie et al. 2015
ghr-n26	ghr-n26	AUACUCUGUAACUCUAAUUCGGCG	Xie et al. 2015
ghr-n27	ghr-n27	AUACUGAUAGUUGAGGCAUGUUUU	Xie et al. 2015
ghr-n28	ghr-n28	AUUCAAACACAACACAGUGCA	Xie et al. 2015
ghr-n29	ghr-n29	AUUCUUGUGUUUGGUUGAAUGGAA	Xie et al. 2015
ghr-n3	ghr-n3	CAUUGGCAAGCUGUGAAAUGG	Xie et al. 2015
ghr-n30	ghr-n30	CACAAUUCGAUCAUGCCUUUCU	Xie et al. 2015
ghr-n31	ghr-n31	CACCGUCGAAAGAAGCGAUCA	Xie et al. 2015
ghr-n35	ghr-n35	CCUGUCAAUGGCCGGCACCCAGUA	Xie et al. 2015
ghr-n36a	ghr-n36a	CGAAGACAUAGGUACGGAUGUA	Xie et al. 2015
ghr-n36e	ghr-n36e	CGAAGACAUAGGUACGGAUGUAU	Xie et al. 2015
ghr-n41	ghr-n41	GACGAUCAGCGGUAUGAUGCAUU	Xie et al. 2015
ghr-n42	ghr-n42	GAGCUUGGAAGUGCAUCCGGC	Xie et al. 2015
ghr-n43	ghr-n43	GCUUUGCUUACGUGGACACAAAUC	Xie et al. 2015
ghr-n45	ghr-n45	GUCCACGUCAGCGCGAUGUCAGGG	Xie et al. 2015
ghr-n5	ghr-n5	ACGUUAUGGGCACGGUAUGGA	Xie et al. 2015
ghr-n50	ghr-n50	UAAGUGAAGAAAGAGGUAGGUU	Xie et al. 2015
ghr-n52	ghr-n52	UAUGUUUGAAAUGUUACGUUUUAG	Xie et al. 2015
ghr-n55	ghr-n55	UCCUUUAUUGAGGUGUGAUCGGCU	Xie et al. 2015
ghr-n57	ghr-n57	UCUGGGCCGGGUUUGGGGUGCUAC	Xie et al. 2015
ghr-n58	ghr-n58	UCUGUUGUUUGGCAGAUUUCCUGA	Xie et al. 2015
ghr-n62	ghr-n62	UGUAAUUGAAUAGAGCUGUAAUGG	Xie et al. 2015
ghr-n63	ghr-n63	UUCAUUUAAAGUUUAGCAUAUCCU	Xie et al. 2015
ghr-n64	ghr-n64	UUCGAUUGUGGUUGAUAAAGUCAU	Xie et al. 2015
ghr-n65	ghr-n65	UUCGCUGUAUUGGAUUAGAGGUGU	Xie et al. 2015
ghr-n66	ghr-n66	UUCGUUGAAGGUCUGAGGCCA	Xie et al. 2015
ghr-n67	ghr-n67	UUCUAGUAGAUCCAUCAUGAC	Xie et al. 2015
ghr-n68	ghr-n68	UUGUGAUAUUAGUGAGGAACAA	Xie et al. 2015
ghr-n69	ghr-n69	UUUACUUGGAAUUUAGUUACAACA	Xie et al. 2015
ghr-n7	ghr-n7	AAUGAAUCUAGGUUCUCUCUU	Xie et al. 2015
ghr-n72	ghr-n72	UUUUGACUGUUUUUCUUCAAA	Xie et al. 2015
ghr-n9	ghr-n9	AACCAUCUCAUGAUUGAUCUUUGG	Xie et al. 2015
novel_miR_1	novel_miR_1	UUGACAAGUAAAAGAACAUA	Zhang et al. 2015
novel_miR_10	novel_miR_10	UCUAAUAGAAGAAUGACAAAUCA	Zhang et al. 2015
novel_miR_11	novel_miR_11	UGGGAAAUGAUGACAGCUUA	Zhang et al. 2015
novel_miR_12	novel_miR_12	GCAGAUGAUGAUAAGAAUAGACA	Zhang et al. 2015
novel_miR_13	novel_miR_13	GGGCGCCUCUUACUUGGCAGG	Zhang et al. 2015
novel_miR_14	novel_miR_14	AUUAGAUACUAUAGCGUGAGACA	Zhang et al. 2015
novel_miR_15	novel_miR_15	GCUCACUUCUCUUUCUGUCAGUU	Zhang et al. 2015
novel_miR_17	novel_miR_17	AGGUGCAGGUGCAGGCGCAGC	Zhang et al. 2015
novel_miR_18	novel_miR_18	CGGACCCUCUAACAGUGGAGG	Zhang et al. 2015
novel_miR_19	novel_miR_19	UGAGAAAGUGGAGAUGGGUGG	Zhang et al. 2015
novel_miR_20	novel_miR_20	CUCUGGUUUGACUCAUUUGUA	Zhang et al. 2015
novel_miR_21	novel_miR_21	CAAAUGAGUUAGGCGAGAGGU	Zhang et al. 2015
novel_miR_22	novel_miR_22	UCAAGCAAAUCAAGGAAAGGCC	Zhang et al. 2015
novel_miR_23	novel_miR_23	UCUGAAAAGCAAUAAAGAACACA	Zhang et al. 2015
novel_miR_24	novel_miR_24	GUGGAAGUUAGGCUGACUUAGGC	Zhang et al. 2015
novel_miR_25	novel_miR_25	AGGCAGUCACCUUGGCUAAC	Zhang et al. 2015
novel_miR_26	novel_miR_26	UUGGAUGGGCGGUGUGUUUACUU	Zhang et al. 2015
novel_miR_27	novel_miR_27	GGCAAGUUGUCCUCGGCUACA	Zhang et al. 2015
novel_miR_29	novel_miR_29	UUGAACACCGAAGUAAAGCCAU	Zhang et al. 2015
novel_miR_3	novel_miR_3	UGGUAUUGGAGUGAAGGGAGC	Zhang et al. 2015
novel_miR_30	novel_miR_30	UGCCAAAUCAGGGAAGCGAA	Zhang et al. 2015
novel_miR_31	novel_miR_31	AGGCUGUGAUGACGAGAAAUUA	Zhang et al. 2015
novel_miR_32	novel_miR_32	UUUCCAAUAGAAGAAUGACAAAU	Zhang et al. 2015
novel_miR_35	novel_miR_35	UAGUGAGGAUGGGAAAUUUGU	Zhang et al. 2015
novel_miR_37	novel_miR_37	UCGCUUCCCUAAUUUGGACGA	Zhang et al. 2015
novel_miR_38	novel_miR_38	UGACUCCUAGUACAACGGCCUC	Zhang et al. 2015
novel_miR_39	novel_miR_39	UUGAGCCGUGCCAAUAUCAAUC	Zhang et al. 2015
novel_miR_40	novel_miR_40	CAAAGAGUAGAGGUAUUGUGC	Zhang et al. 2015
novel_miR_41	novel_miR_41	ACAGGUUAGUAGAAAUUAAGGUU	Zhang et al. 2015
novel_miR_42	novel_miR_42	CAGAAUGACCAAUUUACUCUUUA	Zhang et al. 2015
novel_miR_46	novel_miR_46	CAAAAGCAAUGAAGAACUGGCCA	Zhang et al. 2015
novel_miR_47	novel_miR_47	ACAGUAGAAAUGGAUGGAAUU	Zhang et al. 2015
novel_miR_48	novel_miR_48	UUGGAUGGACGGUGCAUUUAUCU	Zhang et al. 2015
novel_miR_49	novel_miR_49	AUUAUUGUUAAUGUAGGAGGA	Zhang et al. 2015
novel_miR_5	novel_miR_5	GUGGGCGUGCCGGAGUGGUUA	Zhang et al. 2015
novel_miR_50	novel_miR_50	UUGUACUAGGAGUCGGAUUGC	Zhang et al. 2015
novel_miR_51	novel_miR_51	UUAGAUCAAAGAGCAAACCGG	Zhang et al. 2015
novel_miR_52	novel_miR_52	CGAGACUUGCGGUAGAAACAAA	Zhang et al. 2015
novel_miR_53	novel_miR_53	UGGAGGCAGCGGUUCAUCGAUC	Zhang et al. 2015
novel_miR_54	novel_miR_54	GGGACUCUCCGGACUGUUUGGUU	Zhang et al. 2015
novel_miR_56	novel_miR_56	UUUUGCCAGCUCCGCCCAUUCC	Zhang et al. 2015
novel_miR_58	novel_miR_58	UUUUUUAGUAGAAGGAGCAAAAU	Zhang et al. 2015
novel_miR_6	novel_miR_6	CGGACUCUCAAACAGUGGAGGUA	Zhang et al. 2015
novel_miR_7	novel_miR_7	CUGGACUGUCAAUGGCCGGCAC	Zhang et al. 2015
novel_miR_8	novel_miR_8	AUUAGAUACUAUAGCAUGAGACA	Zhang et al. 2015
novel_miR_9	novel_miR_9	CUGUCGCAGGGGAGAUGGCUCGU	Zhang et al. 2015
P1	P1	UUUUUUUAAAUUGUACUGGGUGCC	Li et al., 2019
P10	P10	UUAGGAUUAACGCCGCGAAUGCCU	Li et al., 2019
P101	P101	UUUGACAGUCUCCAUCACUGA	Li et al., 2019
P102	P102	UUUCCUCACAAAUAUCACAAU	Li et al., 2019
P103	P103	UUGUGAUAUUAGUGAGGAACA	Li et al., 2019
P104	P104	UUGUGAUAUUAGUGAAAAACA	Li et al., 2019
P105	P105	UUGUCCACGCGCGACACGCAC	Li et al., 2019
P11	P11	UUACUUGAGAUUUGUUAAAUGAUG	Li et al., 2019
P112	P112	UUCCUCACAAAUAUCACAAUA	Li et al., 2019
P12	P12	UUAAUUCCUGAGAUCGUUUAAAAC	Li et al., 2019
P133	P133	UGAUUCAACCUACAAUGACUA	Li et al., 2019
P134	P134	UGAGGGUCCAAGACUGACCUC	Li et al., 2019
P137	P137	UGAAUCUAGUUUCUCUCUUGC	Li et al., 2019
P142	P142	UCGUCCAUGCGCGACACGCAC	Li et al., 2019
P149	P149	UCGAGAAUGACUAUAGGUGAC	Li et al., 2019
P15	P15	UAUCCGGAUGAAGUAUGUAUUAGC	Li et al., 2019
P153	P153	UAGAGAGAAACUAGAGGUUGU	Li et al., 2019
P154	P154	UACUUGUGGAGUCUAAAAACU	Li et al., 2019
P155	P155	UACCCGGAUAAAGUAUGUAUU	Li et al., 2019
P156	P156	UACCAAAAUAUCUAAGGAUUU	Li et al., 2019
P157	P157	GUUCCUCUGAUCACUUCAUUG	Li et al., 2019
P158	P158	GUGUUUCGCGCGUGGACGACG	Li et al., 2019
P16	P16	UAGUAUAGUGAUAUGUGACGGCCU	Li et al., 2019
P160	P160	GGUCAAUCAUUGUUUCUGCUC	Li et al., 2019
P167	P167	GAGGAUUUGCUUUUGUUGGGG	Li et al., 2019
P169	P169	CUUUAACUUGUCUUUGCCCUU	Li et al., 2019
P17	P17	UACGAGAAAAUGAACAUUGAGCAU	Li et al., 2019
P170	P170	CUUGCAGGUCGUAUCUCUGUC	Li et al., 2019
P172	P172	CCGCUAAAGAUCGAGCAUUAG	Li et al., 2019
P173	P173	CAUUUUGGUCCUUGCACUUGG	Li et al., 2019
P174	P174	CAGUCGCAGAACUCCGUACCU	Li et al., 2019
P175	P175	AUUUUUUCGUAUACUGGUGCC	Li et al., 2019
P176	P176	AUGUGGCAAGUUGGUGGCGCC	Li et al., 2019
P177	P177	AUGGAUGAAAUUUUUAAUAGA	Li et al., 2019
P178	P178	AUGGAUGAAAUUUUUAACAGA	Li et al., 2019
P179	P179	AGUGUUGUUGUGAUGAAGAGC	Li et al., 2019
P18	P18	GUCUCGAGACAUGUUGAAUAAAUC	Li et al., 2019
P183	P183	ACCGUGUUACUCUGUCUAAUC	Li et al., 2019
P186	P186	AAGGACUGAAAGGAGUGAGGA	Li et al., 2019
P189	P189	UUGUGAUAUUAGUGAGGAAC	Li et al., 2019
P192	P192	UUAGAACUCCGCAGUUAAGC	Li et al., 2019
P195	P195	UCGUCCAUGCGCGACACGCA	Li et al., 2019
P196	P196	UCGCUUCCCUAAUUUGGACG	Li et al., 2019
P2	P2	UUUUUGUACUGUGUACUGGGUGCC	Li et al., 2019
P20	P20	CUUGAAUUUUGAAACCUGAAAAGU	Li et al., 2019
P200	P200	GGGGAUGUAGCUCAAAUGGU	Li et al., 2019
P201	P201	CCAAAAUGGACUUAGUUACC	Li et al., 2019
P202	P202	CACACGGCUGAGACACACGC	Li et al., 2019
P203	P203	AUGAGAAUGGAUUGUAUGAA	Li et al., 2019
P205	P205	AGGAUGAUAAAAUAGGACUU	Li et al., 2019
P206	P206	AAAGUCGGGAAUUCGUAGGAA	Li et al., 2019
P209	P209	CAACCGGGUCGACCUUAGAAC	Li et al., 2019
P21	P21	CUGAAACAAGAGAAUUUUGACGAC	Li et al., 2019
P211	P211	CUAGGAGUCAGAUUGCAUUUU	Li et al., 2019
P213	P213	GAAAGGAAGGGAAUCUGAAAC	Li et al., 2019
P214	P214	GCCUUUGUCGCUUCGAUUCGU	Li et al., 2019
P216	P216	UAGAUGUUUUAGAUUUGGGCU	Li et al., 2019
P217	P217	UAGGGGUGGGUCGGCCGGUCU	Li et al., 2019
P218	P218	UGCUCUCUAUCGUUGUCAUGU	Li et al., 2019
P219	P219	CAAAAAAAGAGUGGGUACUGUU	Li et al., 2019
P220	P220	CAAAGAGGGGCAGCUGUAGAAG	Li et al., 2019
P221	P221	CAGUAGUUGGGAUUGAGGAGAA	Li et al., 2019
P223	P223	UGCGGAGAAGACUUCAGUGCCU	Li et al., 2019
P225	P225	UUGUGAGUGUGAUUGUAGUGAU	Li et al., 2019
P228	P228	CGGUACCAUCAAAUGCUCUCACU	Li et al., 2019
P231	P231	AACCUGUAGAAUGUAGCCGAGAAG	Li et al., 2019
P232	P232	AACUGUUGGACCUGAAUUUUGAAA	Li et al., 2019
P236	P236	AGAAUGAUACAUUGGACUGGACCC	Li et al., 2019
P238	P238	AUAACCUUUGUAAACUUGAAGCCU	Li et al., 2019
P239	P239	AUAUAUAGACUCAUGAAUAGGUUU	Li et al., 2019
P240	P240	AUAUUUUUACUGUAUUCUGAGCCU	Li et al., 2019
P241	P241	AUCCUGAACUCCGAACCCAAACCU	Li et al., 2019
P242	P242	AUUAAUAGGACUUAUGUGUGGCAC	Li et al., 2019
P243	P243	AUUCCGAUCGGGCCAAAUGAUAUU	Li et al., 2019
P244	P244	CACUCGAGGACGUAGAAAUGGAAA	Li et al., 2019
P245	P245	CACUGGAGAGAACGCAUGGGCACC	Li et al., 2019
P246	P246	CAUUCGGAUCUGGCCUUUAUAGCC	Li et al., 2019
P247	P247	GGUGAGAUUAGAUACUGUAGUGAU	Li et al., 2019
P248	P248	GGUGAGAUUAGUUACUGUAGCGGU	Li et al., 2019
P249	P249	GGUGAGAUUGGAUACUGUAGCGGU	Li et al., 2019
P25	P25	CAUCCAAGUUGGCAUUUAAAACCC	Li et al., 2019
P250	P250	GUAGACACUCAAUUUUGCCCGGGC	Li et al., 2019
P252	P252	UAAACUCCGGUAAUGCUCUGUAAC	Li et al., 2019
P253	P253	UAGGGAGAUUGAAGUUUCUGGAAA	Li et al., 2019
P254	P254	UAUUGAAUCUCGGAUUAGGUGCCU	Li et al., 2019
P256	P256	UUAAUUCUCGAGAUCGUUUAAAAC	Li et al., 2019
P257	P257	UUAGAUACUGUAGCCCGAGACAAA	Li et al., 2019
P258	P258	UUUAGACUUAAGAUUUGGCGGAAC	Li et al., 2019
P259	P259	UUUAGUCAUUGAGAGUGUAGAGCU	Li et al., 2019
P26	P26	CACUUGUUAAACCCUUAAUUCGUU	Li et al., 2019
P260	P260	UUUCGAGAAAGUAGUGCCCUAACU	Li et al., 2019
P261	P261	UUUGGACAUUAGAUGGCUGGCACC	Li et al., 2019
P27	P27	CAACUUCUAACUCAUUUUCAGCCU	Li et al., 2019
P29	P29	AUUGAGUGUUGGCUAGUAGAUGGC	Li et al., 2019
P3	P3	UUUGGACACUAGAUGGUCGGCACC	Li et al., 2019
P30	P30	AUUGAACUUGAAAAUUGGACCCGA	Li et al., 2019
P31	P31	AUUAGGAGUCCGAUUGUAUUUUGU	Li et al., 2019
P32	P32	AUGUUCGGUAAUGCCUCGUAACCC	Li et al., 2019
P34	P34	AUCGGAUCAGAUUUAGGAUAAGUC	Li et al., 2019
P35	P35	AUCCGUUGAAUGUAGAAAUUAAAU	Li et al., 2019
P36	P36	AUCCAUUUGUAUUGUUAAAAACUG	Li et al., 2019
P37	P37	AUAGUUGGACCUGAAUUUUGAAAU	Li et al., 2019
P4	P4	UUUGACCGAAUUAACUGAACUAGU	Li et al., 2019
P40	P40	AGGUACCAAAUUGAACAUUGAAGU	Li et al., 2019
P43	P43	AGAGAAUGGAUUGUAUGAAACUGU	Li et al., 2019
P48	P48	ACACGUUAGAAACAAGUCGGGACU	Li et al., 2019
P49	P49	ACAAUAUCAGAGUGUCGCGUUAUC	Li et al., 2019
P5	P5	UUUCCGGAAAAUGACUUACGCUUU	Li et al., 2019
P50	P50	AAUCUUGAACUUGAACCUUGAACC	Li et al., 2019
P51	P51	AAUAAUUGGACCUGAAUUUUGAAA	Li et al., 2019
P52	P52	AAUAAAACUGAACAUAGGCACCUC	Li et al., 2019
P54	P54	AAGAGAGUAUAGGGCUGUGGUGCC	Li et al., 2019
P56	P56	AACAAUUGGACCUGAAUUUUGAAA	Li et al., 2019
P57	P57	AACAAAUUGGCAACAUCGGACUGA	Li et al., 2019
P58	P58	AAAAAUUUUGACGUUUGGGCACUC	Li et al., 2019
P59	P59	UUUUAAUAGGAGAAUGACAAAUC	Li et al., 2019
P6	P6	UUUCAGUUAAUUCGGUCGGUUAAC	Li et al., 2019
P61	P61	GUUAGAAUCAAGUUAUCAAUAUG	Li et al., 2019
P62	P62	GAGAAGAGAUUGUAUAAAACUGU	Li et al., 2019
P64	P64	CAAUUGGACCUGAAUUUUGAAAU	Li et al., 2019
P65	P65	CAAAAUUGAAUAGUUGAGUGACC	Li et al., 2019
P66	P66	CAAAAUAGAAUAAUUGGACGACU	Li et al., 2019
P67	P67	AUGAGAAUGGAUUGUAUGAAAUU	Li et al., 2019
P69	P69	AUAGAAUACUCAAGAAAACAACU	Li et al., 2019
P7	P7	UUUAGAUCCAAUUGUUAACACUGU	Li et al., 2019
P70	P70	UUUCUUCACAAAUAUCACAAUA	Li et al., 2019
P73	P73	UUACCAACCCCUCCCAUACCCU	Li et al., 2019
P8	P8	UUGAAACAAGAGAAUUUUGACGAC	Li et al., 2019
P81	P81	UCUUACCAACCCCUCCCAUACC	Li et al., 2019
P82	P82	UCUGAUAUGUUCGGUAAUGCCU	Li et al., 2019
P87	P87	GAAGCGCUGGAGGGUAGAGUGG	Li et al., 2019
P89	P89	CUUAAGUGUAGUAUUUUCGUCU	Li et al., 2019
P9	P9	UUAUUUGGAAUAAAACGACACUGU	Li et al., 2019
P90	P90	CUGAAUCUAGUUUCUCUCUUGC	Li et al., 2019
P91	P91	CGUGUGACUUGGCUGUGUGACC	Li et al., 2019
P97	P97	UUUUUGGUUUUUGCUGUUGUU	Li et al., 2019
ghr-miR1520	ghr-miR1520	GACGUGACAUAUAAGACA	Xie et al., 2015
ghr-miR156	ghr-miR156*	UGCUUACUUCUCUUCUGUCGGC	Xie et al., 2015
ghr-miR156b	ghr-miR156b	UGACAGAAGAGAGGGAGCAC	Xie et al., 2015
ghr-miR156e	ghr-miR156e	AGAAGAUUGAGAGAAUCAU	Xie et al., 2015
ghr-miR157a	ghr-miR157a	UUGACAGAAGAUAGAGAGCAC	Xie et al., 2015
ghr-miR159a	ghr-miR159a	CUUCCAUAUCUCAGGAGCUUC	Xie et al., 2015
ghr-miR159b.1	ghr-miR159b	UUUGGAUUGAAGGGAGCUCUA	Xie et al., 2015
ghr-miR159c	ghr-miR159c	AGCUGCUUGGCUAUGGAUCCC	Xie et al., 2015
ghr-miR160a	ghr-miR160a	GCGUAUGAGGAGCCAUGCAUG	Xie et al., 2015
ghr-miR160b	ghr-miR160b	UGCCUGGCUCCCUGAAUGCCA	Xie et al., 2015
ghr-miR160d	ghr-miR160d	UGCCUGGCUCCCUGUAUGCCA	Xie et al., 2015
ghr-miR160e	ghr-miR160e	GCAUCAGAGGAGUCAAGCAGG	Xie et al., 2015
ghr-miR162b	ghr-miR162b	UGGAUGCAGAGGUUUAUCGAU	Xie et al., 2015
ghr-miR164f	ghr-miR164f	UGGAGAAAGGGAGCACGUGCA	Xie et al., 2015
ghr-miR166g	ghr-miR166g	UCUCGGACCAGGCUUCAUUCC	Xie et al., 2015
ghr-miR166h	ghr-miR166h	UCGGACCAGGCUUCAUUCCC	Xie et al., 2015
ghr-miR166i	ghr-miR166i	UUGGACCAGGCUUCAUUCCCC	Xie et al., 2015
ghr-miR166j	ghr-miR166j*	GGAAUGUUGUCUGGACCGGGGACA	Xie et al., 2015
ghr-miR166k	ghr-miR166k	UCGGACCAGGCUUCAUUCCCG	Xie et al., 2015
ghr-miR166l	ghr-miR166l	AGGAACUGUCGUCCGGUC	Xie et al., 2015
ghr-miR167a.1	ghr-miR167a	UGAAGCUGCCAGCAUGAUCUGG	Xie et al., 2015
ghr-miR167b.1	ghr-miR167b	UGAAGCUGCCAGCAUGAUCUU	Xie et al., 2015
ghr-miR167c	ghr-miR167c	UGAAGCUGCCAGCAUGAUCUAG	Xie et al., 2015
ghr-miR167e	ghr-miR167e	UGAAGCUGCCACAUGAUCUAG	Xie et al., 2015
ghr-miR168	ghr-miR168	UCGCUUGGUGCAGGUCGGGAA	Xie et al., 2015
ghr-miR168.1	ghr-miR168*	UGGUGCAGGUCGGGAACUGAU	Xie et al., 2015
ghr-miR169a	ghr-miR169a	CAGCCAAGGAUGACUUGCCGG	Xie et al., 2015
ghr-miR169c	ghr-miR169c	UAGCCAAGGAUGACUUGCCGA	Xie et al., 2015
ghr-miR169c.1	ghr-miR169c*	CAGGUUGUCUUUGGCUACAUUUUU	Xie et al., 2015
ghr-miR169d	ghr-miR169d*	AGGCAGUCACCUUGGCUAACU	Xie et al., 2015
ghr-miR169g	ghr-miR169g	UAGCCAAGAAUGACUUGCCUG	Xie et al., 2015
ghr-miR169h	ghr-miR169h	UAGCCAAGGAUGACUUGCCU	Xie et al., 2015
ghr-miR169k	ghr-miR169k	UAGCCAAGAAUGACUUGCCU	Xie et al., 2015
ghr-miR169l	ghr-miR169l	AGCCGAGGACAACUUGCCGGA	Xie et al., 2015
ghr-miR169m	ghr-miR169m	UUGAGUCAAGAAUGACUUGCCG	Xie et al., 2015
ghr-miR171f	ghr-miR171f	UGAUUGAGCCGUGCCAAUAUC	Xie et al., 2015
ghr-miR171i	ghr-miR171i	CGAGCCGAAUCAAUAUCACUC	Xie et al., 2015
ghr-miR171j	ghr-miR171j	UUGAGCCGCGCCAAUAUCACU	Xie et al., 2015
ghr-miR172c	ghr-miR172c	AGAAUCUUGAUGAUGCUGCAU	Xie et al., 2015
ghr-miR172d	ghr-miR172d	GCGGCAUUAUCAAGAUUCACA	Xie et al., 2015
ghr-miR172e	ghr-miR172e	AGAAUCUUGAUGAUGCUGCAG	Xie et al., 2015
ghr-miR172g	ghr-miR172g	UGAAUCUUGAUGAUGCUGCAU	Xie et al., 2015
ghr-miR172j	ghr-miR172j	UCUGUGAUGAUGCGGCAC	Xie et al., 2015
ghr-miR1858	ghr-miR1858	GCAGGACGGAUGUGGUGC	Xie et al., 2015
ghr-miR1873a	ghr-miR1873a	CAACAAUUGGUAUCAGAGCUAG	Xie et al., 2015
ghr-miR1876	ghr-miR1876*	GUGCGGUGCGGUGCGUUUAGCUU	Xie et al., 2015
ghr-miR1876a	ghr-miR1876a	GUGGGUUUGGAUGGGCAG	Xie et al., 2015
ghr-miR1876b	ghr-miR1876b	GUGGGUUUGGAUGGGCGG	Xie et al., 2015
ghr-miR1876b.1	ghr-miR1876b*	ACAGUAUCUAAUCUCACCGCCACC	Xie et al., 2015
ghr-miR2111	ghr-miR2111	UAAUCUGCAUCCUGAGGUUU	Xie et al., 2015
ghr-miR2118	ghr-miR2118	AUGGUUGGAUGGGGGCGA	Xie et al., 2015
ghr-miR2608	ghr-miR2608	UCCAUAUUUCACUAUCUCU	Xie et al., 2015
ghr-miR2608.1	ghr-miR2608*	UCCAUAUUUCACUAUCUCUUA	Xie et al., 2015
ghr-miR2661	ghr-miR2661	UAGGUUUGAGAGCAUGUGGCA	Xie et al., 2015
ghr-miR2911	ghr-miR2911	GCCGGCCGGGGGACGGACUGGG	Xie et al., 2015
ghr-miR2916a	ghr-miR2916a	GGACUUGAUAGACGACAUA	Xie et al., 2015
ghr-miR2947	ghr-miR2947	UAUACCGUGCCCAUGACUGUAG	Xie et al., 2015
ghr-miR2947.1	ghr-miR2947*	ACCCAAUCGCCCAUCCAAACCCAC	Xie et al., 2015
ghr-miR2948	ghr-miR2948	GGUGUGGGAGAGUUGGGCA	Xie et al., 2015
ghr-miR2949a	ghr-miR2949a	UUUUGAACUGGAUUUGCCGACU	Xie et al., 2015
ghr-miR2949b	ghr-miR2949b	GCAAAUCCAGUCAAAAGUUA	Xie et al., 2015
ghr-miR319a	ghr-miR319a	UUGGACUGAAGGGAGCUCCCU	Xie et al., 2015
ghr-miR319c	ghr-miR319c	UUGGACUGAAGGGAGCUCCUU	Xie et al., 2015
ghr-miR319d	ghr-miR319d	AGCUGCCGACUCAUUCAUCCA	Xie et al., 2015
ghr-miR3434	ghr-miR3434	CAAAAUGAGAGAGUCAAGCCA	Xie et al., 2015
ghr-miR3437	ghr-miR3437	AGUGGAUCGUUGUUUUUG	Xie et al., 2015
ghr-miR3441	ghr-miR3441	UGAACAAAAUGACGUCGU	Xie et al., 2015
ghr-miR3476	ghr-miR3476	UGAACUGGGUUUGUUGGCUGC	Xie et al., 2015
ghr-miR3627a	ghr-miR3627a	UGUCGCAGGAGCGAUGGCACUG	Xie et al., 2015
ghr-miR3627a.1	ghr-miR3627a*	GUGCCUUCGGCCUGCGACAAG	Xie et al., 2015
ghr-miR3627b	ghr-miR3627b	UUGUCGCAGGAGAGAUGGCACU	Xie et al., 2015
ghr-miR390	ghr-miR390*	AAUCUGUAAAGCUCAGGAGGGA	Xie et al., 2015
ghr-miR393a	ghr-miR393a	AUCAUGCGAUCCCUUCGGAAU	Xie et al., 2015
ghr-miR393c	ghr-miR393c	UCCAAAGGGAUCGCAUUGAUCC	Xie et al., 2015
ghr-miR393d	ghr-miR393d	AUCAUGCUAUCCCUUCGGAUU	Xie et al., 2015
ghr-miR3954a	ghr-miR3954a	UUGGACAGAGUAAUCACGGUCG	Xie et al., 2015
ghr-miR395a	ghr-miR395a	CUGAAGUGUUUGGGGGAACUC	Xie et al., 2015
ghr-miR395a.1	ghr-miR395a*	GUUCCCUAGAUCACUUCACUG	Xie et al., 2015
ghr-miR396a	ghr-miR396a	GUUCAAUAAAGCUGUGGGAAG	Xie et al., 2015
ghr-miR396b	ghr-miR396b	GCUCAAGAAAGCUGUGGGAGA	Xie et al., 2015
ghr-miR396g	ghr-miR396g	UUCCACAGCUUUCUUGAACUU	Xie et al., 2015
ghr-miR396g.1	ghr-miR396g*	CAUGCUUUUCCACAGCUUUCU	Xie et al., 2015
ghr-miR396i	ghr-miR396i	UUCCACGGCUUUCUUGAACUU	Xie et al., 2015
ghr-miR397	ghr-miR397	UUGAGUGCAGCGUUGAUGA	Xie et al., 2015
ghr-miR398a	ghr-miR398a	UGUGUUCUCAGGUCGCCCCUG	Xie et al., 2015
ghr-miR399a	ghr-miR399a	UGCCAAAGGAGAUUUGCCCUG	Xie et al., 2015
ghr-miR399d	ghr-miR399d	UGCCAAAGGAGAGUUGCCCUG	Xie et al., 2015
ghr-miR399e	ghr-miR399e	UGCCAAAGGAGAUUUGCCCCG	Xie et al., 2015
ghr-miR399f	ghr-miR399f	UGCCAAAGGAGAUUUGCCCGG	Xie et al., 2015
ghr-miR399g	ghr-miR399g	CAGGGCUUCUCUGCAUUGGCA	Xie et al., 2015
ghr-miR399i	ghr-miR399i	UGCCAAAGGAGAAUUGCCCUG	Xie et al., 2015
ghr-miR403	ghr-miR403	UUAGAUUCACGCACAAACUCG	Xie et al., 2015
ghr-miR408a	ghr-miR408a	ACAGGGAACAGGCUGAGCAUG	Xie et al., 2015
ghr-miR408b	ghr-miR408b	CUGGGACAUGGCAUGGGCA	Xie et al., 2015
ghr-miR418	ghr-miR418	AGGUGAUGAUGGAAUUGAC	Xie et al., 2015
ghr-miR4370	ghr-miR4370	ACUCUAGUCCGACUUUG	Xie et al., 2015
ghr-miR4371	ghr-miR4371	GAUGACGUGACUGACGGAG	Xie et al., 2015
ghr-miR4378	ghr-miR4378	GGACUGUCGUUAGGAAGGU	Xie et al., 2015
ghr-miR4387	ghr-miR4387	AAGGUAUGAUGACGUGACAC	Xie et al., 2015
ghr-miR447a	ghr-miR447a	GGAAGAAACUUAUAAUA	Xie et al., 2015
ghr-miR477	ghr-miR477*	CGAAGUCUUGGAAGAGAGUAA	Xie et al., 2015
ghr-miR477b	ghr-miR477b	AAUCUCCCUCAAACGCUUCCAG	Xie et al., 2015
ghr-miR477b.1	ghr-miR477b*	GGAAGGUUUGGAGGAGAUUGA	Xie et al., 2015
ghr-miR477c	ghr-miR477c	ACUCUCCCUCAAGGGCUUCUG	Xie et al., 2015
ghr-miR482a.1	ghr-miR482a	UUUCCAAUUCCUCCCAUUCCAC	Xie et al., 2015
ghr-miR482a.2	ghr-miR482a*	AAUGGAGGAGUUGGAAAGAUU	Xie et al., 2015
ghr-miR482b	ghr-miR482b	UCUUCCCAACACCUCCCAUACC	Xie et al., 2015
ghr-miR482c	ghr-miR482c	UCUUUCCUACUCCUCCCAUUCC	Xie et al., 2015
ghr-miR482d	ghr-miR482d	UUGCCUACUCCACCCAUGCCAC	Xie et al., 2015
ghr-miR482d.2	ghr-miR482d*	GAUGGGUGAGGGGGUAAGACA	Xie et al., 2015
ghr-miR482g	ghr-miR482g	UUGCCAGCUCCGCCCAUUCC	Xie et al., 2015
ghr-miR482h	ghr-miR482h	CAGGAAUGGGGUCUUUGGGA	Xie et al., 2015
ghr-miR5072a	ghr-miR5072a	GUCCCCAGUGGAGUCGCCA	Xie et al., 2015
ghr-miR5072b	ghr-miR5072b	UCCCCAGUGGAGUCGCCA	Xie et al., 2015
ghr-miR5139a	ghr-miR5139a	AACCUGGCUCUGAUACCA	Xie et al., 2015
ghr-miR5170	ghr-miR5170	CAAGUUGAGUGAAGCGUC	Xie et al., 2015
ghr-miR5225	ghr-miR5225	CCUGUCGCAGGAGAGAUGGCGC	Xie et al., 2015
ghr-miR5227a	ghr-miR5227a	AAGAGAAGAGAUUGUAUGAA	Xie et al., 2015
ghr-miR5227b	ghr-miR5227b	AAGAGAAAUGAUUGUAUGAA	Xie et al., 2015
ghr-miR5227e	ghr-miR5227e	AAGAGAAGAGAUUGUAUAAA	Xie et al., 2015
ghr-miR5227h	ghr-miR5227h	ACGAGAAGAGAUUGUAUGAA	Xie et al., 2015
ghr-miR5241a	ghr-miR5241a	AGUGAAUGGAAGCUGUGCA	Xie et al., 2015
ghr-miR5255a	ghr-miR5255a	GGACUUGAUAGAUGACAUA	Xie et al., 2015
ghr-miR5255d	ghr-miR5255d	AGACUUGAUAGACGACAUA	Xie et al., 2015
ghr-miR5265a	ghr-miR5265a	AAGUGAUUUUAGGGAUGGUU	Xie et al., 2015
ghr-miR5270a	ghr-miR5270a	AUGAGUAGUUCUAGGCAUU	Xie et al., 2015
ghr-miR5270d	ghr-miR5270d	AUGAGUAGUUCUAGGCAU	Xie et al., 2015
ghr-miR5272a	ghr-miR5272a	UUGUUGUUAUUGUUUGGAUA	Xie et al., 2015
ghr-miR5272b	ghr-miR5272b	GUUGUUAUUGUUUGGAUA	Xie et al., 2015
ghr-miR5283	ghr-miR5283	GUAUCGGGCUGAGUCGGA	Xie et al., 2015
ghr-miR5284	ghr-miR5284	AGGGACCAAAAUUGCAAU	Xie et al., 2015
ghr-miR5298	ghr-miR5298	AUGGAUGAUGAUAGAAGAUGUA	Xie et al., 2015
ghr-miR530a	ghr-miR530a	UGCAUUUGCACCUGCACCUUA	Xie et al., 2015
ghr-miR530b	ghr-miR530b	UGCAUUUGCACCUGCACCUUC	Xie et al., 2015
ghr-miR5340	ghr-miR5340	UGACGUGGACGCGAUUUCAA	Xie et al., 2015
ghr-miR5368	ghr-miR5368*	ACUGUUCCCUGGGAUUGGCUUUG	Xie et al., 2015
ghr-miR5368a	ghr-miR5368a	AGGGACAGUCUCAGGUAGA	Xie et al., 2015
ghr-miR5528a	ghr-miR5528a	ACGUUUUUGAGAUCGUUGC	Xie et al., 2015
ghr-miR5565a	ghr-miR5565a	CAUGUGGAUUGUCAUGCA	Xie et al., 2015
ghr-miR5565b	ghr-miR5565b	AUAGGUGGAAUUGAGAUGA	Xie et al., 2015
ghr-miR5629	ghr-miR5629	AGGGAGAUAACGGAACUU	Xie et al., 2015
ghr-miR5660	ghr-miR5660	UAGAUGGUUAGGUGCAAUGGA	Xie et al., 2015
ghr-miR5741	ghr-miR5741	AGGGACUAAAUUGAAGGCA	Xie et al., 2015
ghr-miR6117a	ghr-miR6117a	GAUGAGGUGUGAUCGGGU	Xie et al., 2015
ghr-miR6118	ghr-miR6118	UUCCCGAGGCCACCCAUUCCAG	Xie et al., 2015
ghr-miR6118.1	ghr-miR6118*	CAGGAAUGGGGUCUUUGGGAUGA	Xie et al., 2015
ghr-miR6158a	ghr-miR6158a	CGAGUUUGGACGAACGG	Xie et al., 2015
ghr-miR6190	ghr-miR6190	GAGGAUAGUGAAGAAGGC	Xie et al., 2015
ghr-miR6424a	ghr-miR6424a	CGCCAAGCUGUUGACACCA	Xie et al., 2015
ghr-miR6424e	ghr-miR6424e	UAAUGCUUGUUGGGUAUU	Xie et al., 2015
ghr-miR7130a	ghr-miR7130a	UGGAUGUGUGCGAGACGU	Xie et al., 2015
ghr-miR7495	ghr-miR7495*	UUUGUACUUUAGAUGUCUCUU	Xie et al., 2015
ghr-miR825	ghr-miR825	UGAAGAACCAGCUUGAAGAAG	Xie et al., 2015
ghr-miR827	ghr-miR827*	UUUGUUUAUGGUCAUCUAAGC	Xie et al., 2015
ghr-miR828a	ghr-miR828a	UCUUGCUCAAAUGAGUAUUCCA	Xie et al., 2015
ghr-miR828b	ghr-miR828b	AGAUGCUCAUUUAAGCAAGCAA	Xie et al., 2015
ghr-miR845	ghr-miR845	UGGCUCGGAUACCAAUUGUUGC	Xie et al., 2015
ghr-miR948a	ghr-miR948a	UCAGGCUGUGUGGGCAUUCA	Xie et al., 2015
ghr-miR10073	ghr-novel-miR10073	UAGGACAUUGAUGGCCGGCACCCU	Chen et al., 2020
ghr-miR1530	ghr-novel-miR1530	UUUUUCACAAAUAUCACAAUA	Chen et al., 2020
ghr-miR156f-3p	ghr-novel-miR156e-3pghr-novel-miR156f-3p	GCUCUCUAUGCUUCUGUCAUC	Chen et al., 2020
ghr-miR156g-3p	ghr-novel-miR156g-3p	GCUCCCUAUGCUUCUGUCAUC	Chen et al., 2020
ghr-miR156g-5p	ghr-novel-miR156g-5p	UGACAGAAGAUAGAGAGCAC	Chen et al., 2020
ghr-miR159a.1	ghr-novel-miR159a	UGGACUGAAGGGAGCUCCCU	Chen et al., 2020
ghr-miR159b	ghr-novel-miR159b	AUUGGACUGAAGGGAGCUCC	Chen et al., 2020
ghr-miR160	ghr-miR160	UAUGAGGAGCCAUGCAUGUAU	Chen et al., 2020
ghr-miR160b-5p	ghr-novel-miR160b-5pghr-novel-miR160c-5p	UGCCUGGCUCCCUGAAUGCCAU	Chen et al., 2020
ghr-miR162a	ghr-miR162a	UCGAUAAACCUCUGCAUCCAG	Chen et al., 2020
ghr-miR164	ghr-miR164	UGGAGAAGCAGGGCACGUGCA	Chen et al., 2020
ghr-miR166b	ghr-miR166b	UCGGACCAGGCUUCAUUCCCC	Chen et al., 2020
ghr-miR166e-3p	ghr-novel-miR166e-3p	GAAUGUUGUCUGGUUCGAUGU	Chen et al., 2020
ghr-miR166e-5p	ghr-novel-miR166e-5p	UCGGACCAGGCUUCAUUUCCCC	Chen et al., 2020
ghr-miR169a.1	ghr-miR169a	UAGCCAAGGAUGACUUGCCUG	Chen et al., 2020
ghr-miR169b	ghr-miR169b	CAGCCAAGGAUGAUUUGCCGG	Chen et al., 2020
ghr-miR172	ghr-miR172	AGAAUCCUGAUGAUGCUGCAG	Chen et al., 2020
ghr-miR172b-3p	ghr-novel-miR172b-3p	CGGCAUCGUCAAGAUUCAUAGA	Chen et al., 2020
ghr-miR172b-5p	ghr-novel-miR172b-5p	UGAAUCUUGAUGAUGCUGCA	Chen et al., 2020
ghr-miR2948-5p	ghr-miR2948-5p	UGUGGGAGAGUUGGGCAAGAAU	Chen et al., 2020
ghr-miR2949a-5p	ghr-miR2949a-5p	ACUUUUGAACUGGAUUUGCCGA	Chen et al., 2020
ghr-miR3476b-3p	ghr-novel-miR3476b-3pghr-novel-miR3476c-3p	UCAACAAAUACCAGUUUGAGC	Chen et al., 2020
ghr-miR3476b-5p	ghr-novel-miR3476b-5p	CGGACUGGAUUUGUUGACAA	Chen et al., 2020
ghr-miR3476c-5p	ghr-novel-miR3476c-5pghr-novel-miR3476e	UCGGACUGGAUUUGUUGACA	Chen et al., 2020
ghr-miR3476d	ghr-novel-miR3476d	UCGGACUGGAUUUGUUGACAA	Chen et al., 2020
ghr-miR3627	ghr-novel-miR3627	UUGUCGCAGGAGCGAUGGCACU	Chen et al., 2020
ghr-miR393.1	ghr-miR393	UCCAAAGGGAUCGCAUUGAUCU	Chen et al., 2020
ghr-miR3954	ghr-novel-miR3954	UUGGACAGAGUAAUCACGGUC	Chen et al., 2020
ghr-miR4344	ghr-novel-miR4344	AUGUACGUCUUAGAAUGCCCGAAA	Chen et al., 2020
ghr-miR477-5p	ghr-novel-miR477-5p	AUCUCCCUCAAACGCUUCCAGC	Chen et al., 2020
ghr-miR482a	ghr-miR482a	UCUUUCCUACUCCUCCCAUACC	Chen et al., 2020
ghr-miR482b.1	ghr-miR482b	UCUUGCCUACUCCACCCAUGCC	Chen et al., 2020
ghr-miR482c-3p	ghr-novel-miR482c-3p	UAUGGGGGGUAUGGGCAGGUU	Chen et al., 2020
ghr-miR482c-5p	ghr-novel-miR482c-5p	AUUCUUCCCAACACCUCCCAUACC	Chen et al., 2020
ghr-miR482d-3p	ghr-novel-miR482d-3p	GGAAUCGCGUUUUUGGGAAGA	Chen et al., 2020
ghr-miR482d-5p	ghr-novel-miR482d-5p	UUCCCAAAACCUCCAAUUCCAAUG	Chen et al., 2020
ghr-miR535a-3p	ghr-novel-miR535a-3pghr-novel-miR535b-3p	UGACAAUGAGAGAGAGCACGC	Chen et al., 2020
ghr-miR535a-5p	ghr-novel-miR535a-5p	UGCUCUCUGUCGUUGUCAUA	Chen et al., 2020
ghr-miR535b-5p	ghr-novel-miR535b-5p	CUCUCUGUCGUUGUCAUAUGA	Chen et al., 2020
ghr-miR6960	ghr-novel-miR6960	AUGAGAAGAGAUUGUAUGAAAUU	Chen et al., 2020
ghr-miR7501	ghr-miR7501	AUAUCUGAUUCUGACACGAAAAAA	Chen et al., 2020
ghr-miR7504b	ghr-miR7504b	AGGAGGAAAAAUCUGAUUUGUCAU	Chen et al., 2020
ghr-miR7505a	ghr-miR7505	UUCAGAAACCAUCCCUUCCUU	Chen et al., 2020
ghr-miR7506	ghr-miR7506	AUGUCUGGGACAUGGCGUUGGCAC	Chen et al., 2020
ghr-miR7507	ghr-miR7507	AAGGUAGUGAAGUAGGCAAUUGGG	Chen et al., 2020
ghr-miR7508	ghr-miR7508	CAAGAAAAGAAGUCGGGAGAG	Chen et al., 2020
ghr-miR7509	ghr-miR7509	UCAAAAGCACUUUUUGACAGCAAU	Chen et al., 2020
ghr-miR7510a.3	ghr-miR7510a	AAGGUCAUGAUCUUUAGCGGCGUU	Chen et al., 2020
ghr-miR7513a	ghr-miR7513	AAUCAGCCAGGAAUCGUUUGA	Chen et al., 2020
ghr-miR7514	ghr-miR7514	AUAAAGUGAUAAGUGAGAUCGUCU	Chen et al., 2020
ghr-miR8672k	ghr-novel-miR8672	UAAGAGAAUGGAUUGUAUGAAAUU	Chen et al., 2020
ghr-miR1446	P119	UUAACUCUCUCCCUCAAAGGC	Li et al., 2019
ghr-miR156b-3p	P77	UGCUCACUCUCUAUCUGUCAUC	Li et al., 2019
ghr-miR156d	P136	UGACAGAAGAGAGUGAGCACA	Li et al., 2019
ghr-miR156d1	P135	UGACAGAAGAGAGUGAGCACU	Li et al., 2019
ghr-miR156d2	P110	UUGACAGAAGAGAGUGAGCAC	Li et al., 2019
ghr-miR156l-3p	P76	UGCUCACUUCUCUUCUGUCAGC	Li et al., 2019
ghr-miR160c-5p	P123	UGCCUGGCUCCCUGGAUGCCA	Li et al., 2019
ghr-miR165a-5p	P163	GGAAUGUUGUCUGGACCGGGG	Li et al., 2019
ghr-miR166b.2	P145	UCGGACCAGGCUUCAUUUCCC	Li et al., 2019
ghr-miR166b.3	P144	UCGGACUAGGCUUCAUUCCCC	Li et al., 2019
ghr-miR166b.4	P140	UCUCGGACCGGGCUUCAUUCC	Li et al., 2019
ghr-miR166b.1	P111	UUCGGACCAGGCUUCAUUCCC	Li et al., 2019
ghr-miR166h-3p	P146	UCGGACCAGGCUUCAUUCCUC	Li et al., 2019
ghr-miR167b	P194	UGAAGCUGCCAGCAUGAUCU	Li et al., 2019
ghr-miR2947	P197	UAUACCGUGCCCAUGACUGU	Li et al., 2019
ghr-miR319b	P88	CUUGGACUGAAGGGAGCUCCCU	Li et al., 2019
ghr-miR319b.1	P191	UUGGACUGAAGGGAGCUCCC	Li et al., 2019
ghr-miR393	P150	UCCAAAGGGAUCGCAUUGAUC	Li et al., 2019
ghr-miR397a	P151	UCAUUGAGUGCAGCGUUGAUG	Li et al., 2019
ghr-miR399c-3p	P127	UGCCAAAGGAGAGUUGCCCUU	Li et al., 2019
ghr-miR399e.1	P125	UGCCAAUGGAGAUUUGCCCCG	Li et al., 2019
ghr-miR408-3p	P131	UGCACUGCCUCUUCCCUGGCU	Li et al., 2019
ghr-miR482	P222	UCUUUCCAAUUCCUCCCAUUCC	Li et al., 2019
ghr-miR482d.1	P226	UUUCCUAUGCCCCCCAUUCCAC	Li et al., 2019
ghr-miR7484b	P117	UUAUAUAUUAGAUCAAAGAGC	Li et al., 2019
ghr-miR7484e	P13	UCUUUAAUCUAAUGUAUAGGGACU	Li et al., 2019
ghr-miR7484g	P63	CCUUGUAUGUUAGAUCAAAGAGC	Li et al., 2019
ghr-miR7484n.1	P39	AUACAUUAGAUCAAAGAGCAAACU	Li et al., 2019
ghr-miR7484n.2	P19	GUACAUUAGAUCAAAGAACAAACU	Li et al., 2019
ghr-miR7484n.3	P60	UAUAUUAGAUCAAAGAGCAAACU	Li et al., 2019
ghr-miR7492f	P212	CUCGAUCUUUAGCGGCGCUUU	Li et al., 2019
ghr-miR7492m	P230	AAACGCCGCUAUAGAACAUGACCU	Li et al., 2019
ghr-miR7502	P68	AUCCAUUUGUACUGUUAAAAACU	Li et al., 2019
ghr-miR7502d	P47	ACAGAGUUUAACAGUAGAAUGACC	Li et al., 2019
ghr-miR7504a	P41	AGGGAUUGUAUGAAACUGUGAUUC	Li et al., 2019
ghr-miR7504a.1	P28	AUUGUAUGAAACUGUGAUUCCACG	Li et al., 2019
ghr-miR7504g	P38	AUAGGUGAAUGACAAAUCGGAUUU	Li et al., 2019
ghr-miR7504n	P237	AGGAUAAGAAUACUGAUGUGGCAU	Li et al., 2019
ghr-miR7505	P215	GGAAGGAAUGGUUUCUGAAGC	Li et al., 2019
ghr-miR7505b	P208	ACAGCUUUAGAAAUCAUCCCU	Li et al., 2019
ghr-miR7506a	P255	UGUCUGGGACAUGGCGUUGGCACC	Li et al., 2019
ghr-miR7508a	P113	UUCCCGGCUUCUUUUCUUGCU	Li et al., 2019
ghr-miR7510a	P229	AAACGCCGCUAAAGAACAUGACCU	Li et al., 2019
ghr-miR7510a.1	P233	AAGCGCCGCUAAAGAACAUGACCU	Li et al., 2019
ghr-miR7510a.2	P53	AAGCGCCGCUAAAGAACAUGAUCU	Li et al., 2019
ghr-miR7513	P188	AAACUAUUCCUGGCUGAUUCG	Li et al., 2019
ghr-miR8634	P106	UUGGUAUGGAGGAUGGAAAAG	Li et al., 2019
ghr-miR8672	P55	AAGAGAAUGGAUUGUAUGAAACUG	Li et al., 2019
ghr-miR8672a	P234	ACGAGAAAAGAUUGUAUGAAACUG	Li et al., 2019
ghr-miR8672b	P46	AGAAUUGUAUGAAACAGUGACGCC	Li et al., 2019
ghr-miR8672c	P45	AGAGAAAGGAUUGUAUGAAACAGU	Li et al., 2019
ghr-miR8672d	P44	AGAGAAAGGAUUGUAUGAAACUGU	Li et al., 2019
ghr-miR8672e	P180	AGAGAAAUGAUUGUAUGAAAC	Li et al., 2019
ghr-miR8672f	P42	AGGGAAAGGAUUGUAUGAAACAGU	Li et al., 2019
ghr-miR8672g	P227	AUGAGAAAGGAUUGUAUGAAACU	Li et al., 2019
ghr-miR8672h	P33	AUGGGAAAGGAUUGUAUGAAACAG	Li et al., 2019
ghr-miR8672i	P23	CGAGAAAAGAUUGUAUGAAAUAGA	Li et al., 2019
ghr-miR8672j	P22	CGAGAAAGGAUUGUAUGAAACAGU	Li et al., 2019
ghr-miR8728	P14	UCGGGCUUAGACAAAAUUUUAGGC	Li et al., 2019
ghr-miR8743e	P92	CAAUUAUGAAAAGUUACAAAAU	Li et al., 2019
ghr-miR8768	P98	UUUUUCCAUGUCACAAAGAUG	Li et al., 2019
ghr-miR8771e	P24	CAUUUAAAACUCAUUUGGACUGCC	Li et al., 2019
ghr-miR8771f	P235	ACGUAGGACAUCCAAGUUGGCAUU	Li et al., 2019
ghr-miR156a	ghr-miR156a	UGACAGAAGAGAGUGAGCAC	Zhao et al., 2019
ghr-miR156c	ghr-miR156c	UGUCAGAAGAGAGUGAGCAC	Zhao et al., 2019
ghr-miR167a	ghr-miR167a	UGAAGCUGCCAGCAUGAUCUA	Zhao et al., 2019
ghr-miR2949a-3p	ghr-miR2949a-3p	UGCAAAUCCAGUCAAAAGUUA	Zhao et al., 2019
ghr-miR2949b.1	ghr-miR2949b	UCUUUUGAACUGGAUUUGCCGA	Zhao et al., 2019
ghr-miR2950	ghr-miR2950	UGGUGUGCAGGGGGUGGAAUA	Zhao et al., 2019
ghr-miR3476-3p	ghr-miR3476-3p	AGCCAACAACAUCAGUUCUAA	Zhao et al., 2019
ghr-miR390a	ghr-miR390a	AAGCUCAGGAGGGAUAGCGCC	Zhao et al., 2019
ghr-miR394b	ghr-miR394b	UUGGCAUUCUGUCCACCUCC	Zhao et al., 2019
ghr-miR396a	ghr-miR396a	UUCCACAGCUUUCUUGAACUG	Zhao et al., 2019
ghr-miR398	ghr-miR398	UGUGUUCUCAGGUCACCCCUU	Zhao et al., 2019
ghr-miR479	ghr-miR479	CGUGAUAUUGGUUCGGCUCAUC	Zhao et al., 2019
ghr-miR7484a	ghr-miR7484a	UUUGUAUAUUAGAUCAAAGAGCAA	Zhao et al., 2019
ghr-miR7485	ghr-miR7485	AAAGACAUCUUUGAAUUCUUGGAG	Zhao et al., 2019
ghr-miR7486a	ghr-miR7486a	AAGGAAGCGCUUUGUCCACGUGGA	Zhao et al., 2019
ghr-miR7487	ghr-miR7487	AUACUCUUAUAGGACACUUGUUAA	Zhao et al., 2019
ghr-miR7488	ghr-miR7488	UUUUGAGUACAGGGGACAAAA	Zhao et al., 2019
ghr-miR7490	ghr-miR7490	AGUCUAGAAAACUUCACUGACGGU	Zhao et al., 2019
ghr-miR7491	ghr-miR7491	UGGGAUCUUCGAGAGGAUUGAGCC	Zhao et al., 2019
ghr-miR7492a	ghr-miR7492a	CUAUAGAACAUGAUCUUUAGCGG	Zhao et al., 2019
ghr-miR7493	ghr-miR7493	AAUAUUUUAAUAAUUCAAUCGUCA	Zhao et al., 2019
ghr-miR7494	ghr-miR7494	AGCUUGUGGACUAGUUUUAACAA	Zhao et al., 2019
ghr-miR7495a	ghr-miR7495a	UUACUUUAGAUGUCUCCUUCA	Zhao et al., 2019
ghr-miR7496a	ghr-miR7496a	AUGACCAAAUUGAUAGAAUGUGUA	Zhao et al., 2019
ghr-miR7497	ghr-miR7497	ACAUGUGGACUGUCAUAUGGGUU	Zhao et al., 2019
ghr-miR7498	ghr-miR7498	AUGGUGACACAUGGUAGUCUCACA	Zhao et al., 2019
ghr-miR7499	ghr-miR7499	AUAUAAUUUUCGGUUAAUUCGGUU	Zhao et al., 2019
ghr-miR7500	ghr-miR7500	AUCGAGUUAUUCGAGUUAAUCGAG	Zhao et al., 2019
ghr-miR7502a	ghr-miR7502	UUUUUAACAGUAGAAAUGAAUGAA	Zhao et al., 2019
ghr-miR7503	ghr-miR7503	AGAUCGAUGGCUGAACAAGUUAGA	Zhao et al., 2019
ghr-miR7504a.2	ghr-miR7504a	UAUGAAACUGUGAUUCCACGUCAU	Zhao et al., 2019
ghr-miR7510b	ghr-miR7510b	AAGAACAUGAUCUUUAGCGGCGU	Zhao et al., 2019
ghr-miR7511	ghr-miR7511	AGAAGUUUUGCAUGUGUAGCUGAG	Zhao et al., 2019
ghr-miR7512	ghr-miR7512	UGCUACUUGUAGUUAUGCAUG	Zhao et al., 2019
ghr-miR827a	ghr-miR827a	UUAGAUGACCAUCAACAAACA	Zhao et al., 2019

## Sheet: Table S7
Table S7 The expression profiles (FPKM) of OLEOs in root, stem, leaf, and 0-20 ovules[53].
ID	Lineages	Root	Stem	Leaf	Ovule
					0dpa	1dpa	3dpa	5dpa	10dpa	20dpa
GH_A05G2548	SH	0.708	0	0.254	0.116	0	0	0.034	3.247	218.739
GH_D05G2569	SH	0.076	0.051	0.037	0	0	0	0.066	1.121	42.532
GH_A07G2518	SH	1.633	0.168	1.302	0.042	0.207	0.436	0.728	18.071	1314.96
GH_D07G2461	SH	1.819	0.35	2.472	0.86	0.423	7.802	3.398	28.045	1581.68
GH_A09G0334	SH	0.94	0.183	0.409	0	0	0	0.353	15.807	1704.28
GH_D09G0341	SH	4.532	2.279	1.065	0	0	0.068	0.432	17.599	1828.9
GH_A10G1018	SH	1.584	0.795	1.578	0.511	1.001	1.263	0.866	1.942	18.273
GH_D10G0941	SH	3.731	3.802	1.773	9.653	16.301	50.949	25.04	45.124	560.52
GH_A05G0457	SL	0	0.1	0	0	2.737	32.419	9.393	0.645	6.785
GH_D05G0460	SL	0.122	0	0.443	0.264	0.169	0	0	78.637	284.043
GH_A06G0983	SL	0.179	0.454	0.723	0.094	0.552	0.074	0.13	36.642	1246.55
GH_D06G0992	SL	0.134	0.063	0	0	0	0	0.082	33.778	1201.22
GH_A07G0501	SL	1.237	0.858	1.124	0	0	0	0.279	211.519	3949.14
GH_D07G0505	SL	0.563	0.215	0.43	0	0	0	0.505	74.669	1572.79
GH_D07G0260	SL	0.078	0.063	0.107	0	0	0.085	0	0	0
GH_A01G1592	U	9.786	8.432	3.985	11.082	11.259	28.6	26.65	11.955	4.562
GH_D01G1686	U	16.285	22.096	23.818	7.141	3.455	108.065	91.578	24.392	3.034
GH_A09G0638	U	0	0	0	0.07	0	0	0	0.056	0
GH_D09G0564	U	0.195	1.461	0	1.354	0.647	0.154	0.425	0.06	0.136
GH_A11G0066	U	1.206	0.36	0.615	0	0	0	0.037	1.182	21.326
GH_D11G0071	U	0.391	0.304	0.613	0	0	0.123	0.037	1.546	18.672
GH_A12G2851	U	1.649	0.095	0	0	0	0	0.037	18.768	70.917
GH_D12G2877	U	0.087	0.047	0.038	0	0	0	0	32.351	148.462
GH_A13G1525	U	1.327	1.186	0.053	1.274	2.524	1.377	1.217	21.615	23.623
GH_D13G1470	U	0.819	0.49	0.409	0.233	0.685	0	0	18.274	5.43
GB_A05G2580	SH	1.142	0	0.115	0	0.036	0.044	0.178	0	248.021
GB_A07G2600	SH	0.087	0	0.706	0.051	0.09	0.55	0.666	0.307	1360.1
GB_A09G0362	SH	0	0	0.09	0	0	0	0.404	0	930.998
GB_A10G1058	SH	2.34	0.245	3.072	1.262	2.013	2.14	0.202	0.974	26.462
GB_D05G2581	SH	0.244	0	0.145	0	0	0	0	0	74.969
GB_D07G2581	SH	1.48	1.375	4.575	0.576	0.918	2.083	0.444	6.311	1857.97
GB_D09G0330	SH	0.712	0.343	0.081	0	0	0	0.447	0	983.867
GB_D10G0926	SH	3.906	5.141	1.97	6.944	7.107	19.608	4.08	15.023	155.431
GB_A05G0463	SL	0	0	0.041	0.097	0	0	0	0	38.642
GB_A06G1019	SL	0	0	0.382	0.179	0.127	0.05	0.377	4.943	1181.31
GB_A07G0497	SL	0.062	0	0.548	0	0	0	0.995	0.636	5478.34
GB_D05G0462	SL	0	0	0.09	0.193	0.137	0	0	1.489	436.874
GB_D06G1037	SL	0	0	0.093	0	0	0	0.041	3.493	951.193
GB_D07G0504	SL	0.235	2.17	0.253	0	0	0	0.379	0.665	2967.72
GB_A01G1663	U	16.951	8.825	4.368	23.497	13.523	18.045	18.826	18.881	12.061
GB_A09G0715	U	0.096	0	0.243	0	0	0	0	0	0
GB_A11G0070	U	0.541	0.216	0.242	0	0	0	0	0	25.406
GB_A12G2952	U	2.244	0.406	0	0	0	0	0.116	0.423	53.575
GB_A13G1634	U	0.114	0.573	0.23	0.708	1.305	0.367	1.25	1.088	32.802
GB_D01G1766	U	32.257	23.686	27.932	8.129	7.756	83.051	118.689	69.558	8.828
GB_D09G0580	U	0.568	1.118	0.342	0.531	0.811	0.526	0.258	0.691	0.623
GB_D11G0069	U	0	0.261	0.461	0	0	0	0.037	0	20.148
GB_D12G2960	U	0.625	0	0.346	0	0	0	0.039	0.377	138.343
GB_D13G1559	U	0.469	0.162	0	0.074	0.054	0.239	0.11	0	18.943

## Sheet: Table S8
Table S8 Specific primers for qRT-PCR or vector constructions.
Primer ID	Sequence(5'-3')	Restriction sites	Aim for
GH_D09G0341_qF	CGTGACCGCTCTTACCGA		qRT-PCR
GH_D09G0341_qR	AGTCCCGTCAACCCAAAA
GH_D10G0941_qF	GAACCATCAAGCACCCAG
GH_D10G0941_qR	ATCCTTAGTCTTCTGTCCCACAT
GH_A10G1018_qF	CCACCCAAATTGTAGCTGTC
GH_A10G1018_qR	ATGCGCTTCAACCCATAA
GH_D07G0505_qF	TTGCAGCCGTCACGGTTCT
GH_D07G0505_qR	CTAGCCAATTTCATCCCCGCACT
GH_A07G0501_qF	TGTTGCAGCTGTCACGGAC
GH_A07G0501_qR	CTAGCCAATTTCATCCCTGCACT
GH_D01G1686_qF	CCCTGCCTTCACTTCCCTAC
GH_D01G1686_qR	TATGAACCCGAGAACGGTGAC
GH_D10G0941_HF	ATGGTACCATGGCTGACCGTGACCGT	Kpn I	GFP fusion protein Vector
GH_D10G0941_HR	ATGGATCCTGTCCTAACAGCACCAC	BamH I
GH_A07G0501_HF	ATGGTACCATGGCTGACCACTACCTCC	Kpn I
GH_A07G0501_HR	ATGGATCCAGAAGCCGCCGCACC	BamH I
GH_D01G1686_HF	ATGGTACCATGGCGGAAAGTGATCCGAG	Kpn I
GH_D01G1686_HR	ATGGATCCTGCACCAGGAGCAACAT	BamH I
GH_D10G0941_HF	ATGGATCCATGGCTGACCGTGACCGT	BamH I	Overexpression Vector
GH_D10G0941_HR	ATGGTACCTTATGTCCTAACAGCACCAC	Kpn I
GH_A07G0501_HF	ATGGATCCATGGCTGACCACTACCTCC	BamH I
GH_A07G0501_HR	ATGGTACCTTAAGAAGCCGCCGCACC	Kpn I
GH_D01G1686_HF	ATGGATCCATGGCGGAAAGTGATCCGAG	BamH I
GH_D01G1686_HR	ATGGTACCTCATGCACCAGGAGCAACAT	Kpn I
